# Supplementary material for: Genomic Insights Into Clinical Shiga Toxin-Producing Escherichia coli Strains: A 15-Year Period Survey in Jönköping, Sweden
Source: Front Microbiol. 2021 Feb 5;12:627861. doi: 10.3389/fmicb.2021.627861 (PMC7893091; doi:10.3389/fmicb.2021.627861)
Supplement: Supplementary file 2 [file Table_1.XLSX]

## Sheet: Sheet1
Table S1. Metadata of 184 clinical STEC isolates
Isolate name	Clinical data of STEC-infected individuals												Microbiological data of STEC isolates
	Sampling year	Outbreak group	Country of infection	Age group	Symptoms group	Diarrhea	Bloody diarrhea	Stomach pain	Vomiting	Fever	HUS	Duration of shedding	Serotype	stx subtypes	Sequence type
SE0301	2003	NA	Bosnia	Child	NBS	Y	N	N	N	N	N	Short	O91:H21	stx2d	442
SE0302	2003	4	Sweden	Child	NBS	N	N	N	N	N	N	Long	O128ab:H2	stx1c	25
SE0303	2003	NA	Sweden	Child	BD	Y	Y	Y	N	N	N	Long	O157:H7	stx2a, stx2c	11
SE0304	2003	NA	USA	Adult	BD	Y	Y	N	N	N	N	NA	O157:H7	stx1a, stx2a	11
SE0305	2003	NA	Gran Canaria	Adult	BD	Y	Y	N	N	N	N	Short	O103:H2	stx1a	17
SE0306	2003	5	Sweden	Adult	NBS	Y	N	Y	N	N	N	NA	O15:H27	stx1c, stx2b	2388
SE0307	2003	5	Sweden	Adult	NBS	N	N	N	N	N	N	NA	O128ab:H2	stx1c, stx2b	25
SE0308	2003	NA	France	Adult	NBS	Y	N	N	N	N	N	NA	O91:H14	stx1a, stx2b	33
SE0309	2003	2	Sweden	Child	NBS	Y	N	Y	N	N	N	Short	O157:H7	stx2a, stx2c	11
SE0310	2003	2	Sweden	Child	NBS	N	N	N	N	N	N	Short	O157:H7	stx2a, stx2c	11
SE0311	2003	2	Sweden	Adult	NBS	N	N	N	N	N	N	Short	O157:H7	stx2a, stx2c	11
SE0401	2004	NA	Sweden	Adult	BD	Y	Y	Y	N	N	N	Short	O185:H28	stx1a, stx2a	658
SE0402	2004	7	Sweden	Adult	NBS	Y	N	Y	N	Y	N	NA	O5:H19	stx1c	447
SE0403	2004	9	Sweden	Child	NBS	Y	N	Y	N	N	N	Long	O55:H12	stx1a	101
SE0404	2004	8	Sweden	Child	NBS	Y	N	N	N	N	N	Long	O157:H7	stx2c	11
SE0405	2004	10	Sweden	Adult	BD	Y	Y	Y	N	N	N	Long	O128ab:H2	stx1c, stx2b	811
SE0406	2004	9	Sweden	Child	NBS	Y	N	N	Y	N	N	Long	O55:H12	stx1a	101
SE0407	2004	NA	Sweden	Child	BD	Y	Y	Y	N	Y	N	Long	O157:H7	stx2a, stx2c	11
SE0408	2004	NA	Sweden	Adult	NBS *	Y	N	N	Y	Y	Y	Short	O98:H21	stx1a	306
SE0409	2004	NA	Tanzania	Child	NBS	N	N	N	N	N	N	NA	O117:H7	stx1a	504
SE0410	2004	6	Sweden	Adult	NBS	N	N	N	N	N	N	Short	O91:H21	stx2d	442
SE0411	2004	6	Sweden	Adult	NBS	N	N	N	N	N	N	Short	O91:H21	stx2d	442
SE0412	2004	NA	Sweden	Adult	BD	Y	Y	Y	N	N	N	NA	O157:H7	stx2a, stx2c	11
SE0501	2005	13	Sweden	Adult	NBS	N	N	N	N	N	N	Short	O121:H19	stx1a, stx2a	655
SE0502	2005	NA	Sweden	Child	NBS	Y	N	Y	N	N	N	Long	O103:H2	stx1a	17
SE0503	2005	14	israel	Child	BD	Y	Y	Y	N	N	N	Short	O157:H7	stx1a, stx2c	11
SE0504	2005	NA	Sweden	Child	NBS	Y	N	N	N	N	N	Long	O26:H11	stx1a	21
SE0505	2005	15	Sweden	Child	NBS	Y	N	N	N	N	N	NA	O26:H11	stx1a	21
SE0506	2005	NA	Sweden	Child	BD	Y	Y	Y	Y	N	N	Short	O157:H7	stx2a, stx2c	11
SE572	2005	NA	Sweden	Child	NBS	Y	N	N	N	N	N	Short	O187:H28	stx2g	200
SE0508	2005	NA	Italy	Child	NBS	Y	N	N	N	N	N	Long	O26:H11	stx1a	21
SE0509	2005	16	Sweden	Adult	NBS	Y	N	Y	N	N	N	Long	O103:H2	stx1a	17
SE0510	2005	NA	Sweden	Adult	BD	Y	Y	Y	N	N	N	Short	O157:H7	stx2a, stx2c	11
SE0511	2005	17	Sweden	Child	NBS	Y	N	N	N	N	N	Short	O26:H11	stx1a	21
SE0512	2005	NA	Sweden	Adult	BD	Y	Y	Y	N	N	N	Short	O157:H7	stx2a, stx2c	11
SE0513	2005	NA	Sweden	Adult	BD	Y	Y	Y	N	N	N	Short	O157:H7	stx2a, stx2c	11
SE0514	2005	16	Sweden	Adult	NBS	N	N	N	N	N	N	Short	O157:H7	stx2a, stx2c	11
SE0515	2005	19	Sweden	Child	BD *	Y	Y	Y	N	Y	Y	Long	O157:H7	stx2a, stx2c	11
SE0516	2005	21	Sweden	Child	NBS	Y	N	N	N	N	N	Short	O177:H25	stx2c	342
SE0517	2005	12	Sweden	Child	NBS	Y	N	N	N	N	N	Short	O177:H25	stx2c	342
SE0518	2005	12	Sweden	Child	NBS	N	N	N	N	N	N	Long	O177:H25	stx2c	342
SE0519	2005	NA	Turkey	Child	NBS	Y	N	N	N	N	N	NA	O26:H11	stx1a	21
SE0701	2006	NA	Iran	Child	NBS	Y	N	Y	N	N	N	Long	O113:H4	stx2b	10
SE0601	2006	NA	Sweden	Child	NBS	Y	N	Y	N	N	N	Long	O26:H11	stx1a	21
SE0602	2006	22	Sweden	Child	NBS	Y	N	N	N	N	N	Short	O76:H19	stx1c, stx2d	675
SE0603	2006	23	Sweden	Adult	BD	Y	Y	Y	N	Y	N	Short	O121:H19	stx2a	655
SE0604	2006	NA	Egypt	Adult	BD	Y	Y	Y	N	Y	N	Short	O157:H7	stx1a, stx2c	1804
SE0605	2006	25	Turkey	Child	NBS	Y	N	N	N	N	N	NA	O78:H4	stx1c, stx2b	3101
SE0606	2006	25	Turkey	Adult	NBS	Y	N	N	N	N	N	Long	O78:H4	stx1c, stx2b	3101
SE0712	2006	23	Sweden	Child	NBS	N	N	N	N	N	N	Long	O121:H19	stx2a	655
SE0713	2006	23	Sweden	Adult	NBS	N	N	N	N	N	N	Long	O121:H19	stx2a	655
SE0702	2007	NA	Sweden	Adult	BD	Y	Y	N	N	N	N	Long	O26:H11	stx1a	21
SE0703	2007	NA	Sweden	Child	NBS	Y	N	Y	N	N	N	NA	Ont:H4	stx1c	3101
SE0704	2007	NA	Sweden	Adult	NBS	Y	N	N	N	Y	N	Short	O8:H9	stx2c	410
SE0705	2007	NA	Iraq	Child	NBS	N	N	N	N	N	N	Short	O26:H11	stx1a	21
SE0706	2007	NA	Sweden	Adult	NBS	Y	N	Y	N	Y	N	NA	O9:H21	stx2e	1494
SE0707	2007	NA	Cap Verde	Adult	NBS	Y	N	Y	N	N	N	NA	O117:H7	stx1a	504
SE0708	2007	NA	Sweden	Child	BD	Y	Y	Y	N	Y	N	Long	O157:H7	stx1a, stx2c	11
SE0709	2007	NA	Sweden	Child	NBS	N	N	N	N	N	N	NA	O167:H14	stx1c	New
SE0710	2007	28	Turkey	Adult	NBS	Y	N	N	N	N	N	NA	O117:H8	stx1c	13
SE0711	2007	NA	Sweden	Adult	BD	Y	Y	Y	N	N	N	Short	O121:H19	stx2a	655
SE0714	2007	NA	Sweden	Child	NBS	N	N	Y	N	N	N	Short	O145:H28	stx1a	32
SE0715	2007	NA	Sweden	Adult	BD	Y	Y	Y	N	N	N	NA	O157:H7	stx2a, stx2c	11
SE0716	2007	NA	Sweden	Child	NBS	Y	N	N	N	N	N	Long	O26:H11	stx1a	21
SE0801	2008	31	Turkey	Child	NBS	N	N	N	N	N	N	Long	O103:H2	stx1a	17
SE0802	2008	31	Turkey	Child	NBS	N	N	N	N	N	N	Short	O103:H2	stx1a	17
SE0803	2008	NA	Greece	Child	BD	Y	Y	Y	N	Y	N	Short	O157:H7	stx2c	11
SE0804	2008	NA	Tanzania	Child	NBS	Y	N	N	N	Y	N	Long	O175:H21	stx1a, stx2a	223
SE0805	2008	NA	Bosnia	Child	NBS	Y	N	N	Y	Y	N	Short	O113:H4	stx1c, stx2b	10
SE0806	2008	32	Kosovo	Child	NBS	Y	N	N	N	N	N	Long	O26:H11	stx1a	21
SE0807	2008	NA	Gran Canaria	Child	BD	Y	Y	N	N	Y	N	Long	O103:H2	stx1a	17
SE0808	2008	29	Sweden	Child	NBS	Y	N	N	N	N	N	Short	O157:H7	stx2c	11
SE0809	2008	29	Sweden	Child	NBS	Y	N	N	N	Y	N	Short	O157:H7	stx2c	11
SE0810	2008	NA	Turkey	Child	NBS	Y	N	Y	N	Y	N	Short	O26:H11	stx1a	21
SE0811	2008	NA	Italy	Adult	NBS	N	N	Y	N	N	N	Long	O112ab:H2	stx2b, stx2d	388
SE0812	2008	NA	Cyprus	Child	BD	Y	Y	N	N	N	N	Short	O35:H10	stx2a	398
SE0813	2008	33	Mediterranean Cruise	Adult	NBS	Y	N	N	N	Y	N	Long	O91:H14	stx1a, stx2b	33
SE0814	2008	NA	Sweden	Child	BD	Y	Y	N	N	N	N	NA	O121:H19	stx2a	655
SE0815	2008	30	Egypt	Adult	NBS	N	N	N	N	N	N	NA	O156:H7	stx1a	504
SE0901	2009	NA	Egypt	Child	NBS	Y	N	N	Y	N	N	Short	O111:H8	stx1a	New
SE0902	2009	NA	Sweden	Child	NBS	Y	N	Y	Y	Y	N	Long	O84:H2	stx1a	306
SE0903	2009	35	Sweden	Child	BD	Y	Y	Y	N	Y	N	Long	O157:H7	stx2a, stx2c	11
SE0904	2009	NA	Sweden	Adult	BD	Y	Y	N	N	N	N	Long	O146:H21	stx2b	442
SE0905	2009	NA	Sweden	Adult	NBS	Y	N	N	N	Y	N	NA	O113:H4	stx2d	10
SE0906	2009	NA	Bosnia	Child	NBS	Y	N	N	Y	N	N	Long	O146:H21	stx1c, stx2b	442
SE0907	2009	NA	Sweden	Adult	BD	Y	Y	Y	N	N	N	Short	O157:H7	stx1a, stx2c	11
SE573	2009	NA	Sweden	Adult	NBS	Y	N	Y	N	Y	N	Short	O15:H16	stx2g	325
SE0909	2009	NA	Egypt	Child	NBS	Y	N	Y	N	N	N	Long	O157:H7	stx2c	1804
SE1001	2010	NA	Sweden	Child	NBS	Y	N	N	N	Y	N	Short	O121:H19	stx2a	655
SE1002	2010	40	Sweden	Adult	NBS	Y	N	Y	N	N	N	Short	O26:H11	stx1a	21
SE1003	2010	NA	Sweden	Child	NBS	Y	N	Y	N	N	N	Short	O115:H10	stx1a	10
SE1004	2010	41	Sweden	Child	NBS	Y	N	N	N	Y	N	Long	O103:H2	stx1a	17
SE1005	2010	NA	Sweden	Child	BD	Y	Y	Y	N	Y	N	Short	O121:H19	stx2a	655
SE1006	2010	41	Sweden	Adult	NBS	N	N	N	N	N	N	Short	O103:H2	stx1a	17
SE1007	2010	43	Sweden	Child	NBS	Y	N	Y	Y	N	N	Long	O26:H11	stx2a	29
SE1008	2010	NA	Morocco	Child	NBS	Y	N	N	N	N	N	Short	O26:H11	stx1a	29
SE1101	2011	NA	Germany	Adult	BD	Y	Y	Y	N	N	N	Short	O104:H4	stx2a	678
SE1102	2011	NA	Germany	Adult	BD *	Y	Y	Y	N	N	Y	NA	O104:H4	stx2a	678
SE1103	2011	NA	Germany	Adult	BD *	Y	Y	Y	N	N	Y	Long	O104:H4	stx2a	678
SE1104	2011	NA	Germany	Adult	NBS	N	N	Y	N	N	N	NA	O104:H4	stx2a	678
SE1105	2011	NA	Sweden	Adult	NBS	Y	N	N	N	N	N	NA	O146:H28	stx2b	738
SE1106	2011	NA	Marocko	Adult	NBS	Y	N	Y	Y	N	N	NA	O4:H16	stx1c	10
SE1107	2011	NA	Sweden	Adult	NBS	N	N	Y	Y	Y	N	NA	O180:H2	stx2a	301
SE1108	2011	NA	Sweden	Adult	NBS	Y	N	Y	N	N	N	NA	O121:H19	stx2a	655
SE1109	2011	44	Egypt	Child	NBS	N	N	N	N	N	N	Long	O123:H2	stx1a	17
SE1110	2011	47	Bulgaria	Adult	NBS	Y	N	N	N	N	N	NA	O26:H11	stx1a	21
SE1111	2011	NA	Morocco	Child	NBS	Y	N	N	N	N	N	Short	O26:H11	stx1a	21
SE1112	2011	46	Egypt	Child	NBS	Y	N	N	N	N	N	Long	O123:H2	stx1a	17
SE1113	2011	NA	Kosovo	Child	NBS	Y	N	N	N	Y	N	Short	O26:H11	stx1a	21
SE1114	2011	NA	Sweden	Child	NBS	Y	N	N	N	N	N	Short	O146:H28	stx2b	738
SE1115	2011	NA	Sweden	Adult	BD	Y	Y	Y	N	N	N	Long	O183:H18	stx1a, stx2a	657
SE1116	2011	NA	Sweden	Child	NBS	Y	N	N	N	N	N	Long	O26:H11	stx2a	21
SE1117	2011	NA	Sweden	Adult	NBS	Y	N	Y	N	N	N	NA	O126:H20	stx2a	58
SE1118	2011	NA	Sweden	Child	NBS	Y	N	Y	Y	N	N	Short	O103:H2	stx1a	17
SE1119	2011	NA	Turkey	Child	NBS	Y	N	N	Y	N	N	Short	O157:H7	stx2c	11
SE1201	2012	NA	Sweden	Adult	BD	Y	Y	Y	N	N	N	NA	O157:H7	stx2a, stx2c	11
SE1202	2012	51	Sweden	Child	NBS	Y	N	Y	N	N	N	Short	O103:H2	stx1a	17
SE1203	2012	NA	Sweden	Adult	BD	Y	Y	Y	N	N	N	Short	O26:H11	stx1a	21
SE1204	2012	NA	Sweden	Adult	BD	Y	Y	Y	N	N	N	NA	O157:H7	stx1a, stx2c	11
SE1205	2012	NA	Sweden	Adult	BD	Y	Y	Y	N	N	N	NA	O165:H25	stx2a, stx2c	119
SE1206	2012	53	Iraq	Child	NBS	Y	N	N	N	N	N	Long	O117:H7	stx1a	504
SE1207	2012	NA	Sweden	Child	NBS	N	N	Y	N	N	N	NA	O146:H21	stx1c, stx2b	New
SE1208	2012	NA	Sweden	Adult	BD	Y	Y	N	N	N	N	NA	O157:H7	stx1a, stx2c	7645
SE1209	2012	NA	Sweden	Adult	BD	Y	Y	Y	N	N	N	NA	O26:H11	stx1a	21
SE1210	2012	53	Iraq	Adult	NBS	N	N	N	N	N	N	NA	O117:H8	stx1c	13
SE1211	2012	53	Iraq	Child	NBS	N	N	N	N	N	N	Long	O117:H7	stx1a	504
SE1212	2012	50	Sweden	Child	NBS	Y	N	Y	Y	N	N	Short	O150:H10	stx2b	1724
SE1213	2012	NA	Egypt	Adult	BD	Y	Y	Y	N	N	N	NA	O26:H11	stx2a	21
SE1214	2012	50	Sweden	Child	NBS	N	N	Y	N	N	N	NA	O150:H10	stx2b	1724
SE1215	2012	50	Sweden	Adult	NBS	N	N	N	N	N	N	NA	O150:H10	stx2b	1724
SE1216	2012	50	Sweden	Adult	NBS	N	N	N	N	N	N	NA	O150:H10	stx2b	1724
SE1301	2013	55	Sweden	Child	NBS	Y	N	N	N	N	N	Long	O163:H19	stx1a, stx2d	679
SE1302	2013	56	Turkey	Child	NBS	Y	N	Y	N	N	N	Short	O157:H7	stx1a, stx2c	11
SE1303	2013	56	Turkey	Child	NBS	Y	N	Y	N	N	N	Long	O157:H7	stx1a, stx2c	11
SE1304	2013	NA	Sweden	Adult	BD	Y	Y	N	N	N	N	Long	O103:H2	stx1a	17
SE1305	2013	57	Sweden	Adult	NBS	N	N	N	N	N	N	Short	O103:H2	stx1a	17
SE1405	2013	NA	Sweden	Child	BD	Y	Y	Y	N	N	N	Short	O26:H11	stx1a	21
SE1306	2013	NA	Ethiopia	Child	NBS	Y	N	Y	N	N	N	Long	O96:H19	stx1a	1303
SE1307	2013	NA	Ethiopia	Child	NBS	Y	N	Y	N	N	N	Long	O96:H19	stx1a	1303
SE1308	2013	59	Sweden	Adult	NBS	N	N	N	N	N	N	NA	O157:H7	stx2a, stx2c	11
SE1309	2013	59	Sweden	Adult	NBS	N	N	N	N	N	N	NA	O157:H7	stx2a, stx2c	11
SE1310	2013	55	Sweden	Adult	NBS	N	N	N	N	N	N	Short	O163:H19	stx1a, stx2d	679
SE1311	2013	55	Sweden	Child	NBS	Y	N	Y	N	N	N	Short	O8:H19	stx1d	3233
SE1312	2013	NA	Sweden	Adult	BD	Y	Y	Y	N	N	N	NA	O26:H11	stx1a	21
SE1313	2013	NA	Kosovo	Child	BD	N	Y	N	N	N	N	Short	O111:H8	stx1a	16
SE1314	2013	NA	Bulgaria	Child	NBS	Y	N	N	N	N	N	Long	O26:H11	stx1a	21
SE1315	2013	NA	Sweden	Adult	BD	Y	Y	Y	N	N	N	NA	O157:H7	stx2a, stx2c	11
SE1316	2013	60	Turkey	Child	NBS	N	N	N	N	N	N	Short	O111:H8	stx1a	16
SE1317	2013	NA	Egypt	Child	NBS	Y	N	N	N	N	N	Long	O123:H2	stx1a	17
SE1318	2013	NA	Egypt	Child	NBS	Y	N	Y	Y	N	N	Short	O71:H2	stx1a	17
SE1412	2013	NA	Cap Verde	Adult	NBS	Y	N	Y	N	N	N	Long	O117:H7	stx1a	504
SE1401	2014	61	Sweden	Child	BD	Y	Y	N	N	N	N	Long	O121:H19	stx2a	655
SE1402	2014	61	Sweden	Adult	BD	Y	Y	Y	N	N	N	Long	O121:H19	stx2a	655
SE1403	2014	61	Sweden	Child	NBS	Y	N	N	N	N	N	NA	O121:H19	stx2a	655
SE1404	2014	NA	Turkey	Child	NBS	Y	N	N	N	N	N	Long	O165:H25	stx2a, stx2c	119
SE1406	2014	NA	Sweden	Adult	NBS	Y	N	N	N	N	N	NA	O145:H28	stx2a	137
SE574	2014	64	Sweden	Adult	NBS	N	N	N	N	N	N	Short	O136:H12	stx2a	329
SE1408	2014	NA	Sweden	Child	BD	Y	Y	Y	N	N	N	Long	O26:H11	stx1a	21
SE1409	2014	NA	Sweden	Adult	BD	Y	Y	Y	N	N	N	NA	O26:H11	stx1a	21
SE1410	2014	65	Sweden	Child	NBS	Y	N	N	N	Y	N	Long	O26:H11	stx1a	21
SE1411	2014	65	Sweden	Adult	NBS	Y	N	N	N	N	N	Long	O26:H11	stx1a	21
SE1413	2014	NA	Sweden	Child	BD	Y	Y	N	Y	N	N	Long	O103:H2	stx1a	17
SE1501	2015	NA	Sweden	Child	NBS	Y	N	Y	N	N	N	NA	O103:H2	stx1a	17
SE1502	2015	NA	Sweden	Adult	BD	Y	Y	N	N	N	N	NA	O183:H18	stx1a, stx2a	657
SE1503	2015	67	Sweden	Child	BD *	Y	Y	Y	Y	Y	Y	NA	O121:H19	stx2a	655
SE1504	2015	66	Sweden	Child	NBS	Y	N	Y	N	N	N	Long	O26:H11	stx1a	21
SE1505	2015	NA	Sweden	Child	NBS	Y	N	Y	N	N	N	Long	O103:H2	stx1a	17
SE1607	2015	NA	Sweden	Child	NBS	Y	N	N	N	N	N	NA	O103:H2	stx1a	17
SE1601	2016	NA	Sweden	Adult	BD	Y	Y	Y	N	N	N	NA	O26:H11	stx1a	21
SE1602	2016	NA	Thailand	Adult	NBS	Y	N	N	N	N	N	Short	O103:H2	stx1a	401
SE1603	2016	71	Sweden	Child	NBS	Y	N	N	Y	N	N	Short	O103:H2	stx1a	17
SE1604	2016	NA	Sweden	Child	NBS	Y	N	Y	Y	N	N	Short	O5:H9	stx1a	342
SE1605	2016	NA	Turkey	Child	NBS	Y	N	Y	N	N	N	Long	Ont:H21	stx1c	40
SE1606	2016	NA	Sweden	Child	BD	Y	Y	Y	N	Y	N	Long	O121:H19	stx2a	655
SE575	2016	NA	Sweden	Adult	NBS	Y	N	N	N	N	N	NA	O100:H30	stx2e	993
SE1608	2016	NA	Sweden	Adult	NBS	N	N	N	N	N	N	Short	O26:H11	stx1a	21
SE1701	2017	NA	China	Adult	BD	Y	Y	N	N	N	N	Short	O26:H11	stx1a	21
SE1702	2017	NA	Sweden	Adult	BD	Y	Y	Y	N	Y	N	NA	O26:H11	stx1a, stx2a	21
SE1703	2017	NA	Sweden	Child	NBS	Y	N	N	N	Y	N	NA	O26:H11	stx1a	21
SE1704	2017	NA	Sweden	Child	NBS	Y	N	Y	N	Y	N	Short	O157:H7	stx2c	1595
SE1705	2017	NA	Sweden	Child	NBS	Y	N	N	Y	N	N	Long	O121:H19	stx2a	655
SE1706	2017	74	Sweden	Child	NBS	Y	N	Y	N	N	N	Long	O5:H9	stx1a	342
SE1707	2017	76	Sweden	Child	BD	Y	Y	N	N	N	N	NA	O121:H19	stx2a	655
SE1709	2017	NA	Vietnam	Child	NBS	Y	N	N	N	N	N	Short	Ont:H16	stx1c	8649
NA: not available; Y: yes; N: no; * developed HUS
