# Supplementary material for: Genomic Insights Into Clinical Shiga Toxin-Producing Escherichia coli Strains: A 15-Year Period Survey in Jönköping, Sweden
Source: Front Microbiol. 2021 Feb 5;12:627861. doi: 10.3389/fmicb.2021.627861 (PMC7893091; doi:10.3389/fmicb.2021.627861)
Supplement: Supplementary file 3 [file Table_2.XLSX]

## Sheet: Sheet1
Table S2. Association between virulence genes and clinical symptoms
Gene	Function	BD (n=55)			NBS (n=129)			Association with BD	Naive p-value	Benjamini-Hochberg corrected p-value
		No. postive	No. negative	Prevalence (%)	No. positive	No. negative	Prevalence (%)
eae	Adherence	47	8	85.4545	75	54	58.1395	Positively	0.0003	0.00384
etpI	Adherence	20	35	36.3636	14	115	10.8527	Positively	0.0001	0.003031579
lifA	Adherence	45	10	81.8182	68	61	52.7132	Positively	0.0002	0.00384
paa	Adherence	43	12	78.1818	74	55	57.3643	Positively	0.0076	0.031046809
toxB	Adherence	40	15	72.7273	45	84	34.8837	Positively	0.000002	0.001152
ehaA	Autotransporter	53	2	96.3636	100	29	77.5194	Positively	0.0011	0.005812844
espP	Autotransporter	44	11	80	58	71	44.9612	Positively	0.000012	0.0013824
upaC	Autotransporter	13	42	23.6364	59	70	45.7364	Inversely	0.0051	0.0216
stx1	Toxin	14	41	25.5	67	62	51.9	Inversely	*	*
stx2	Toxin	29	26	52.7	46	83	35.7	Positively	*	*
astA	Toxin	44	11	80	67	62	51.938	Positively	0.0005	0.00384
east1	Toxin	44	11	80	66	63	51.1628	Positively	0.0003	0.00384
senB	Toxin	0	55	0	14	115	10.8527	Inversely	0.0116	0.046724476
tia	Invasion	3	52	5.45455	33	96	25.5814	Inversely	0.0011	0.005812844
chuA	Iron uptake	23	32	41.8182	20	109	15.5039	Positively	0.0002	0.00384
chuS	Iron uptake	23	32	41.8182	20	109	15.5039	Positively	0.0002	0.00384
chuT	Iron uptake	23	32	41.8182	20	109	15.5039	Positively	0.0002	0.00384
chuU	Iron uptake	23	32	41.8182	25	104	19.3798	Positively	0.003	0.01319084
chuV	Iron uptake	23	32	41.8182	25	104	19.3798	Positively	0.003	0.01319084
chuW	Iron uptake	23	32	41.8182	25	104	19.3798	Positively	0.003	0.01319084
chuX	Iron uptake	23	32	41.8182	25	104	19.3798	Positively	0.003	0.01319084
chuY	Iron uptake	23	32	41.8182	25	104	19.3798	Positively	0.003	0.01319084
hma	Iron uptake	19	36	34.5455	16	113	12.4031	Positively	0.0009	0.00484486
shuA	Iron uptake described in Shigella	23	32	41.8182	20	109	15.5039	Positively	0.0002	0.00384
shuS	Iron uptake described in Shigella	23	32	41.8182	20	109	15.5039	Positively	0.0002	0.00384
shuT	Iron uptake described in Shigella	23	32	41.8182	20	109	15.5039	Positively	0.0002	0.00384
shuU	Iron uptake described in Shigella	23	32	41.8182	25	104	19.3798	Positively	0.003	0.01319084
shuV	Iron uptake described in Shigella	23	32	41.8182	25	104	19.3798	Positively	0.003	0.01319084
shuX	Iron uptake described in Shigella	23	32	41.8182	25	104	19.3798	Positively	0.003	0.01319084
shuY	Iron uptake described in Shigella	23	32	41.8182	25	104	19.3798	Positively	0.003	0.01319084
CVF480	Iron_[Heme_transport_(CVF480)]	23	32	41.8182	25	104	19.3798	Positively	0.003	0.01319084
SS019	LEE locus encoded TTSS	46	9	83.6364	74	55	57.3643	Positively	0.0006	0.00384
cesAB	LEE locus encoded TTSS	46	9	83.6364	74	55	57.3643	Positively	0.0006	0.00384
cesD	LEE locus encoded TTSS	46	9	83.6364	75	54	58.1395	Positively	0.0007	0.00384
cesF	LEE locus encoded TTSS	46	9	83.6364	75	54	58.1395	Positively	0.0007	0.00384
cesL	LEE locus encoded TTSS	46	9	83.6364	75	54	58.1395	Positively	0.0007	0.00384
cesT	LEE locus encoded TTSS	46	9	83.6364	75	54	58.1395	Positively	0.0007	0.00384
escC	LEE locus encoded TTSS	47	8	85.4545	74	55	57.3643	Positively	0.0002	0.00384
escD	LEE locus encoded TTSS	46	9	83.6364	75	54	58.1395	Positively	0.0007	0.00384
escE	LEE locus encoded TTSS	46	9	83.6364	75	54	58.1395	Positively	0.0007	0.00384
escF	LEE locus encoded TTSS	46	9	83.6364	75	54	58.1395	Positively	0.0007	0.00384
escG	LEE locus encoded TTSS	46	9	83.6364	74	55	57.3643	Positively	0.0006	0.00384
escI	LEE locus encoded TTSS	46	9	83.6364	75	54	58.1395	Positively	0.0007	0.00384
escJ	LEE locus encoded TTSS	46	9	83.6364	75	54	58.1395	Positively	0.0007	0.00384
escL	LEE locus encoded TTSS	46	9	83.6364	75	54	58.1395	Positively	0.0007	0.00384
escN	LEE locus encoded TTSS	46	9	83.6364	75	54	58.1395	Positively	0.0007	0.00384
escO	LEE locus encoded TTSS	46	9	83.6364	75	54	58.1395	Positively	0.0007	0.00384
escP	LEE locus encoded TTSS	46	9	83.6364	75	54	58.1395	Positively	0.0007	0.00384
escR	LEE locus encoded TTSS	46	9	83.6364	75	54	58.1395	Positively	0.0007	0.00384
escS	LEE locus encoded TTSS	46	9	83.6364	75	54	58.1395	Positively	0.0007	0.00384
escT	LEE locus encoded TTSS	46	9	83.6364	75	54	58.1395	Positively	0.0007	0.00384
escU	LEE locus encoded TTSS	46	9	83.6364	75	54	58.1395	Positively	0.0007	0.00384
escV	LEE locus encoded TTSS	46	9	83.6364	75	54	58.1395	Positively	0.0007	0.00384
espA	LEE locus encoded TTSS	46	9	83.6364	75	54	58.1395	Positively	0.0007	0.00384
espB	LEE locus encoded TTSS	46	9	83.6364	75	54	58.1395	Positively	0.0007	0.00384
espD	LEE locus encoded TTSS	46	9	83.6364	75	54	58.1395	Positively	0.0007	0.00384
glrA	LEE locus encoded TTSS	46	9	83.6364	75	54	58.1395	Positively	0.0007	0.00384
glrR	LEE locus encoded TTSS	46	9	83.6364	74	55	57.3643	Positively	0.0006	0.00384
grlA	LEE locus encoded TTSS	46	9	83.6364	75	54	58.1395	Positively	0.0007	0.00384
grlR	LEE locus encoded TTSS	46	9	83.6364	74	55	57.3643	Positively	0.0006	0.00384
sepL	LEE locus encoded TTSS	46	9	83.6364	75	54	58.1395	Positively	0.0007	0.00384
sepQ	LEE locus encoded TTSS	46	9	83.6364	74	55	57.3643	Positively	0.0006	0.00384
sepZ	LEE locus encoded TTSS	46	9	83.6364	74	55	57.3643	Positively	0.0006	0.00384
mpc	LEE locus encoded TTSS	46	9	83.6364	75	54	58.1395	Positively	0.0007	0.00384
etgA	LEE encoded TTSS	46	9	83.6364	75	54	58.1395	Positively	0.0007	0.00384
espG	LEE-encoded TTSS effectors	46	9	83.6364	74	55	57.3643	Positively	0.0006	0.00384
espH	LEE-encoded TTSS effectors	46	9	83.6364	75	54	58.1395	Positively	0.0007	0.00384
map	LEE-encoded TTSS effectors	47	8	85.4545	75	54	58.1395	Positively	0.0003	0.00384
sepD	LEE-encoded TTSS effectors	47	8	85.4545	75	54	58.1395	Positively	0.0003	0.00384
tir	LEE-encoded TTSS effectors	46	9	83.6364	75	54	58.1395	Positively	0.0007	0.00384
CVF463	Mxi-Spa TTSS effectors controlled by VirB	45	10	81.8182	75	54	58.1395	Positively	0.0022	0.01056
rorf8	chaperone of T3SS Rorf8 [LEE encoded T3SS (SS019)]	46	9	83.6364	75	54	58.1395	Positively	0.0007	0.00384
espJ	Non-LEE encoded TTSS effectors	46	9	83.6364	73	56	56.5891	Positively	0.0004	0.00384
espK	Non-LEE encoded TTSS effectors	46	9	83.6364	70	59	54.2636	Positively	0.0001	0.003031579
espL2	Non-LEE encoded TTSS effectors	44	11	80	71	58	55.0388	Positively	0.0015	0.007578947
espM1	Non-LEE encoded TTSS effectors	46	9	83.6364	66	63	51.1628	Positively	0.000036	0.001728
espM2	Non-LEE encoded TTSS effectors	45	10	81.8182	63	66	48.8372	Positively	0.000032	0.001728
espN	Non-LEE encoded TTSS effectors	49	9	89.0909	67	62	51.938	Positively	0.000053	0.002348308
espO1-1	Non-LEE encoded TTSS effectors	42	13	76.3636	52	77	40.3101	Positively	0.000008	0.0013824
espO1-2	Non-LEE encoded TTSS effectors	42	13	76.3636	55	74	42.6357	Positively	0.000027	0.001728
espR3	Non-LEE encoded TTSS effectors	20	35	36.3636	19	110	17.2727	Positively	0.0016	0.007876923
espR4	Non-LEE encoded TTSS effectors	20	35	36.3636	19	110	14.7287	Positively	0.0016	0.007876923
espV	Non-LEE encoded TTSS effectors	39	16	70.9091	60	69	46.5116	Positively	0.0034	0.014614925
espW	Non-LEE encoded TTSS effectors	45	10	81.8182	63	66	48.8372	Positively	0.000032	0.001728
espX2	Non-LEE encoded TTSS effectors	20	35	36.3636	16	113	12.4031	Positively	0.0004	0.00384
espX6	Non-LEE encoded TTSS effectors	21	34	38.1818	18	111	13.9535	Positively	0.0006	0.00384
espX7	Non-LEE encoded TTSS effectors	46	9	83.6364	68	61	52.7132	Positively	0.000076	0.003031579
espY1	Non-LEE encoded TTSS effectors	20	35	36.3636	22	107	17.0543	Positively	0.0068	0.027977143
espY2	Non-LEE encoded TTSS effectors	20	35	36.3636	17	112	13.1783	Positively	0.0006	0.00384
espY3	Non-LEE encoded TTSS effectors	20	35	36.3636	17	112	13.1783	Positively	0.0006	0.00384
espY4	Non-LEE encoded TTSS effectors	20	35	36.3636	17	112	13.1783	Positively	0.0006	0.00384
espY5	Non-LEE encoded TTSS effectors	20	35	36.3636	17	112	13.1783	Positively	0.0006	0.00384
nleA	Non-LEE encoded TTSS effectors	46	9	83.6364	71	58	55.0388	Positively	0.0002	0.00384
nleB1	Non-LEE encoded TTSS effectors	44	11	80	71	58	55.0388	Positively	0.0015	0.007578947
nleB2	Non-LEE encoded TTSS effectors	22	33	40	25	104	19.3798	Positively	0.0053	0.022121739
nleC	Non-LEE encoded TTSS effectors	38	17	69.0909	58	71	44.9612	Positively	0.0036	0.01536
nleE	Non-LEE encoded TTSS effectors	45	10	81.8182	73	56	56.5891	Positively	0.0013	0.006745946
nleF	Non-LEE encoded TTSS effectors	45	10	81.8182	69	60	53.4884	Positively	0.0003	0.00384
nleG-1	Non-LEE encoded TTSS effectors	46	9	83.6364	72	57	55.814	Positively	0.0004	0.00384
nleG-2	Non-LEE encoded TTSS effectors	44	11	80	63	66	48.8372	Positively	0.000088	0.003031579
nleG5-1	Non-LEE encoded TTSS effectors	36	19	65.4545	42	87	32.5581	Positively	0.000036	0.001728
nleG6-1	Non-LEE encoded TTSS effectors	42	13	76.3636	53	76	41.0853	Positively	0.000012	0.0013824
nleG6-2	Non-LEE encoded TTSS effectors	43	12	78.1818	58	71	44.9612	Positively	0.000012	0.0013824
nleG6-3	Non-LEE encoded TTSS effectors	37	18	67.2727	49	80	37.9845	Positively	0.0004	0.00384
nleG8-2	Non-LEE encoded TTSS effectors	45	10	81.8182	63	66	48.8372	Positively	0.000032	0.001728
nleH	Non-LEE encoded TTSS effectors	46	9	83.6364	73	56	56.5891	Positively	0.0004	0.00384
nleH1	Non-LEE encoded TTSS effectors	46	9	83.6364	72	57	55.814	Positively	0.0004	0.00384
nleH2	Non-LEE encoded TTSS effectors	45	10	81.8182	67	62	51.938	Positively	0.0001	0.003031579
eivA	E. coli type III secretion 2 (ETT2)	20	35	36.3636	17	112	13.1783	Positively	0.0006	0.00384
eivE	E. coli type III secretion 2 (ETT2)	20	35	36.3636	17	112	13.1783	Positively	0.0006	0.00384
eivF	E. coli type III secretion 2 (ETT2)	20	35	36.3636	17	112	13.1783	Positively	0.0006	0.00384
eivG	E. coli type III secretion 2 (ETT2)	20	35	36.3636	17	112	13.1783	Positively	0.0006	0.00384
c3393	Hypothetical protein	4	51	7.27273	29	100	22.4806	Inversely	0.0124	0.0496
orf4	Hypothetical protein	46	9	83.6364	75	54	58.1395	Positively	0.0007	0.00384
ECs4566	Hypothetical protein	46	9	83.6364	75	54	58.1395	Positively	0.0007	0.00384
ECs4584	Hypothetical protein	46	9	83.6364	75	54	58.1395	Positively	0.0007	0.00384
ECs4587	Hypothetical protein	46	9	83.6364	74	55	57.3643	Positively	0.0006	0.00384
Z5143	Hypothetical protein	46	9	83.6364	75	54	58.1395	Positively	0.0007	0.00384
ECO103	Hypothetical protein	55	0	100	115	14	89.1473	Positively	0.0116	0.046724476
ECO26	Hypothetical protein	46	9	83.6364	75	54	58.1395	Positively	0.0007	0.00384
E2348C	Hypothetical protein	46	9	83.6364	75	54	58.1395	Positively	0.0007	0.00384
SG1036	Hypothetical protein	47	8	85.4545	74	55	57.3643	Positively	0.0002	0.00384
fliC	Other_Flagellin	20	35	36.3636	20	109	15.5039	Positively	0.003	0.01319084
kpsD	Other_Group II capsule transport genes	1	54	1.81818	23	106	17.8295	Inversely	0.0017	0.008228571
kpsM	Other_Group II capsule transport genes	1	54	1.81818	23	106	17.8295	Inversely	0.0017	0.008228571
ROD	Other_lymphocyte inhibitory factor A	46	9	83.6364	75	54	58.1395	Positively	0.0007	0.00384
pixH	Other_PixH protein	44	11	80	69	60	53.4884	Positively	0.0008	0.00434717
Z2203	Other_Putative fimbrial usher protein	53	2	96.3636	105	24	81.3953	Positively	0.0057	0.023620144
ler	Other_Regulation	46	9	83.6364	75	54	58.1395	Positively	0.0007	0.00384
speL	Other_Superantigen (Streptococcal pyrogenic exotoxin L)	46	9	83.6364	75	54	58.1395	Positively	0.0007	0.00384
* The association of stx type/subtypes with clinical symptoms was performed separately and presented in Table 2.
