# Supplementary material for: Genomic Insights Into Clinical Shiga Toxin-Producing Escherichia coli Strains: A 15-Year Period Survey in Jönköping, Sweden
Source: Front Microbiol. 2021 Feb 5;12:627861. doi: 10.3389/fmicb.2021.627861 (PMC7893091; doi:10.3389/fmicb.2021.627861)
Supplement: Supplementary file 4 [file Table_3.XLSX]

## Sheet: Sheet1
Table S3. Presence of AMR genes in 184 STEC isolates #
Isolate name	Symptom	Age group	Duration of stx shedding	Serogroup	Serotype	AAC(3)-IV	ANT(3'')-IIa	APH(3'')-Ib	APH(4)-Ia	APH(6)-Id	aadA2	acrD	kdpE	cpxA	baeR	baeS	tolC*	aminoglycoside	cpxA	baeR	baeS	mdtA	mdtB	mdtC	aminocoumarin	crp*	hns*	Escherichia_coli_emrE	evgA*	evgS*	gadW*	gadX*	mdtE*	mdtF*	tolC	mphB	macrolide	crp	hns	Escherichia_coli_acrA*	acrB*	acrE*	acrF*	acrS*	marA*	mdtM*	qacH	mdtH	QnrS1
SE0901	NBS	Child	Short	Non-O157	O111:H8	-	-	-	-	-	-	+	+	+	+	+	+	Y	+	+	+	+	+	+	Y	+	+	+	+	+	+	+	+	+	+	+	Y	+	+	+	+	+	+	+	+	+	-	+	-
SE0501	NBS	Adult	Short	Non-O157	O121:H19	-	-	-	-	-	-	+	+	+	+	+	+	Y	+	+	+	+	+	+	Y	+	+	-	+	+	+	+	+	+	+	+	Y	+	+	+	+	+	+	+	+	+	-	+	-
SE1201	BD	Adult	NA	O157:H7	O157:H7	-	-	-	-	-	-	+	+	+	+	+	+	Y	+	+	+	+	+	+	Y	+	+	+	+	+	+	+	+	+	+	+	Y	+	+	+	+	+	+	+	+	+	-	+	-
SE0902	NBS	Child	Long	Non-O157	O84:H2	-	-	-	-	-	-	+	+	+	+	+	+	Y	+	+	+	+	+	+	Y	+	+	-	+	+	+	+	+	+	+	+	Y	+	+	+	+	+	+	+	+	+	-	+	-
SE1001	NBS	Child	Short	Non-O157	O121:H19	-	-	-	-	-	-	+	+	+	+	+	+	Y	+	+	+	+	+	+	Y	+	+	-	+	+	+	+	+	+	+	+	Y	+	+	+	+	+	+	+	+	+	-	+	-
SE0701	NBS	Child	Long	Non-O157	O113:H4	-	-	-	-	-	-	+	+	+	+	+	+	Y	+	+	+	+	+	+	Y	+	+	+	+	+	+	+	+	+	+	+	Y	+	+	+	+	+	+	+	+	+	-	+	-
SE0601	NBS	Child	Long	Non-O157	O26:H11	-	-	-	-	-	-	+	+	+	+	+	+	Y	+	+	+	+	+	+	Y	+	+	-	+	+	+	+	+	+	+	+	Y	+	+	+	+	+	+	+	+	+	-	+	-
SE0502	NBS	Child	Long	Non-O157	O103:H2	-	-	-	-	-	-	+	+	+	+	+	+	Y	+	+	+	+	+	+	Y	+	+	-	+	+	+	+	+	+	+	+	Y	+	+	+	+	+	+	+	+	+	-	+	-
SE1301	NBS	Child	Long	Non-O157	O163:H19	-	-	-	-	-	-	+	+	+	+	+	+	Y	+	+	+	+	+	+	Y	+	+	+	+	+	+	+	+	+	+	+	Y	+	+	+	+	+	+	+	+	+	-	+	-
SE0903	BD	Child	Long	O157:H7	O157:H7	-	-	-	-	-	-	+	+	+	+	+	+	Y	+	+	+	+	+	+	Y	+	+	-	+	+	+	+	+	+	+	+	Y	+	+	+	+	+	+	+	+	+	-	+	-
SE1601	BD	Adult	NA	Non-O157	O26:H11	-	-	-	-	-	-	+	+	+	+	+	+	Y	+	+	+	+	+	+	Y	+	+	-	+	+	+	+	+	+	+	+	Y	+	+	+	+	+	+	+	+	+	-	+	-
SE0904	BD	Adult	Long	Non-O157	O146:H21	-	-	-	-	-	-	+	+	+	+	+	+	Y	+	+	+	+	+	+	Y	+	+	+	+	+	+	+	+	+	+	+	Y	+	+	+	+	+	+	+	+	+	-	+	-
SE1602	NBS	Adult	Short	Non-O157	O103:H2	-	-	-	-	-	-	+	+	+	+	+	+	Y	+	+	+	+	+	+	Y	+	+	+	+	+	+	+	+	+	+	+	Y	+	+	+	+	+	+	+	+	+	-	+	-
SE1101	BD	Adult	Short	Non-O157	O104:H4	-	-	-	-	-	-	+	+	+	+	+	+	Y	+	+	+	+	+	+	Y	+	+	+	+	+	+	+	+	+	+	+	Y	+	+	+	+	+	+	+	+	+	-	+	-
SE1102	BD	Adult	NA	Non-O157	O104:H4	-	-	+	-	+	-	+	+	+	+	+	+	Y	+	+	+	+	+	+	Y	+	+	+	+	+	+	+	+	+	+	+	Y	+	+	+	+	+	+	+	+	+	-	+	-
SE1103	BD	Adult	Long	Non-O157	O104:H4	-	-	+	-	+	-	+	+	+	+	+	+	Y	+	+	+	+	+	+	Y	+	+	+	+	+	+	+	+	+	+	+	Y	+	+	+	+	+	+	+	+	+	-	+	-
SE1202	NBS	Child	Short	Non-O157	O103:H2	-	-	-	-	-	-	+	+	+	+	+	+	Y	+	+	+	+	+	+	Y	+	+	-	+	+	+	+	+	+	+	+	Y	+	+	+	+	+	+	+	+	+	-	+	-
SE1501	NBS	Child	NA	Non-O157	O103:H2	-	-	-	-	-	-	+	+	+	+	+	+	Y	+	+	+	+	+	+	Y	+	+	-	+	+	+	+	+	+	+	+	Y	+	+	+	+	+	+	+	+	+	-	+	-
SE0801	NBS	Child	Long	Non-O157	O103:H2	-	-	-	-	-	-	+	+	+	+	+	+	Y	+	+	+	+	+	+	Y	+	+	-	+	+	+	+	+	+	+	+	Y	+	+	+	+	+	+	+	+	+	-	+	-
SE1401	BD	Child	Long	Non-O157	O121:H19	-	-	-	-	-	-	+	+	+	+	+	+	Y	+	+	+	+	+	+	Y	+	+	-	+	+	+	+	+	+	+	+	Y	+	+	+	+	+	+	+	+	+	-	+	-
SE0905	NBS	Adult	NA	Non-O157	O113:H4	-	-	-	-	-	-	+	+	+	+	+	+	Y	+	+	+	+	+	+	Y	+	+	+	+	+	+	+	+	+	+	+	Y	+	+	+	+	+	+	+	+	+	-	+	-
SE1402	BD	Adult	Long	Non-O157	O121:H19	-	-	-	-	-	-	+	+	+	+	+	+	Y	+	+	+	+	+	+	Y	+	+	-	+	+	+	+	+	+	+	+	Y	+	+	+	+	+	+	+	+	+	-	+	-
SE1502	BD	Adult	NA	Non-O157	O183:H18	-	-	-	-	-	-	+	+	+	+	+	+	Y	+	+	+	+	+	+	Y	+	+	-	+	+	+	+	+	+	+	-	Y	+	+	+	+	+	+	+	+	+	-	+	-
SE0802	NBS	Child	Short	Non-O157	O103:H2	-	-	-	-	-	-	+	+	+	+	+	+	Y	+	+	+	+	+	+	Y	+	+	-	+	+	+	+	+	+	+	+	Y	+	+	+	+	+	+	+	+	+	-	+	-
SE0503	BD	Child	Short	O157:H7	O157:H7	-	-	+	-	+	-	+	+	+	+	+	+	Y	+	+	+	+	+	+	Y	+	+	+	+	+	+	+	+	+	+	+	Y	+	+	+	+	+	+	+	+	+	-	+	-
SE0401	BD	Adult	Short	Non-O157	O185:H28	-	-	-	-	-	-	+	+	+	+	+	+	Y	+	+	+	+	+	+	Y	+	+	+	+	+	+	+	+	+	+	-	Y	+	+	+	+	+	+	+	+	+	-	+	-
SE0504	NBS	Child	Long	Non-O157	O26:H11	-	-	+	-	+	-	+	+	+	+	+	+	Y	+	+	+	+	+	+	Y	+	+	-	+	+	+	+	+	+	+	+	Y	+	+	+	+	+	+	+	+	+	-	+	-
SE1403	NBS	Child	NA	Non-O157	O121:H19	-	-	-	-	-	-	+	+	+	+	+	+	Y	+	+	+	+	+	+	Y	+	+	-	+	+	+	+	+	+	+	+	Y	+	+	+	+	+	+	+	+	+	-	+	-
SE0702	BD	Adult	Long	Non-O157	O26:H11	-	-	-	-	-	-	+	+	+	+	+	+	Y	+	+	+	+	+	+	Y	+	+	-	+	+	+	+	+	+	+	+	Y	+	+	+	+	+	+	+	+	+	-	+	-
SE1002	NBS	Adult	Short	Non-O157	O26:H11	-	-	-	-	-	-	+	+	+	+	+	+	Y	+	+	+	+	+	+	Y	+	+	-	+	+	+	+	+	+	+	+	Y	+	+	+	+	+	+	+	+	+	-	+	-
SE0301	NBS	Child	Short	Non-O157	O91:H21	-	+	+	-	+	-	+	+	+	+	+	+	Y	+	+	+	+	+	+	Y	+	+	+	+	+	+	+	+	+	+	+	Y	+	+	+	+	+	+	+	+	+	-	+	-
SE0402	NBS	Adult	NA	Non-O157	O5:H19	-	-	-	-	-	-	+	+	+	+	+	+	Y	+	+	+	+	+	+	Y	+	+	+	+	+	+	+	+	+	+	+	Y	+	+	+	+	+	+	+	+	+	-	+	-
SE0703	NBS	Child	NA	Non-O157	Ont:H4	-	-	-	-	-	-	+	+	+	+	+	+	Y	+	+	+	+	+	+	Y	+	+	+	+	+	+	+	+	+	+	+	Y	+	+	+	+	+	+	+	+	+	-	+	-
SE1701	BD	Adult	Short	Non-O157	O26:H11	-	-	-	-	-	-	+	+	+	+	+	+	Y	+	+	+	+	+	+	Y	+	+	-	+	+	+	+	+	+	+	+	Y	+	+	+	+	+	+	+	+	+	-	+	-
SE0505	NBS	Child	NA	Non-O157	O26:H11	-	-	-	-	-	-	+	+	+	+	+	+	Y	+	+	+	+	+	+	Y	+	+	-	+	+	+	+	+	+	+	+	Y	+	+	+	+	+	+	+	+	+	-	+	-
SE0704	NBS	Adult	Short	Non-O157	O8:H9	-	-	-	-	-	-	+	+	+	+	+	+	Y	+	+	+	+	+	+	Y	+	+	+	+	+	+	+	+	+	+	+	Y	+	+	+	+	+	+	+	+	+	-	+	-
SE0803	BD	Child	Short	O157:H7	O157:H7	-	-	-	-	-	-	+	+	+	+	+	+	Y	+	+	+	+	+	+	Y	+	+	+	+	+	+	+	+	+	+	+	Y	+	+	+	+	+	+	+	+	+	-	+	-
SE1302	NBS	Child	Short	O157:H7	O157:H7	-	-	-	-	-	-	+	+	+	+	+	+	Y	+	+	+	+	+	+	Y	+	+	+	+	+	+	+	+	+	+	+	Y	+	+	+	+	+	-	+	+	+	-	+	-
SE0302	NBS	Child	Long	Non-O157	O128ab:H2	-	-	-	-	-	-	+	+	+	+	+	+	Y	+	+	+	+	+	+	Y	+	+	+	+	+	+	+	+	+	+	+	Y	+	+	+	+	+	+	+	+	+	-	+	-
SE0403	NBS	Child	Long	Non-O157	O55:H12	-	-	-	-	-	-	+	+	+	+	+	+	Y	+	+	+	+	+	+	Y	+	+	-	+	+	+	+	+	+	+	+	Y	+	+	+	+	+	+	+	+	+	-	+	-
SE0506	BD	Child	Short	O157:H7	O157:H7	-	-	+	-	+	-	+	+	+	+	+	+	Y	+	+	+	+	+	+	Y	+	+	+	+	+	+	+	+	+	+	+	Y	+	+	+	+	+	+	+	+	+	-	+	-
SE1303	NBS	Child	Long	O157:H7	O157:H7	-	-	-	-	-	-	+	+	+	+	+	+	Y	+	+	+	+	+	+	Y	+	+	+	+	+	+	+	+	+	+	+	Y	+	+	+	+	+	+	+	+	+	-	+	-
SE1003	NBS	Child	Short	Non-O157	O115:H10	-	-	-	-	-	-	+	+	+	+	+	+	Y	+	+	+	+	+	+	Y	+	+	+	+	+	+	+	+	+	+	+	Y	+	+	+	+	+	+	+	+	+	-	+	-
SE1404	NBS	Child	Long	Non-O157	O165:H25	-	-	-	-	-	-	+	+	+	+	+	+	Y	+	+	+	+	+	+	Y	+	+	-	+	+	+	+	+	+	+	+	Y	+	+	+	+	+	+	+	+	+	-	+	-
SE1702	BD	Adult	NA	Non-O157	O26:H11	-	-	-	-	-	-	+	+	+	+	+	+	Y	+	+	+	+	+	+	Y	+	+	-	+	+	+	+	+	+	+	+	Y	+	+	+	+	+	+	+	+	+	-	+	-
SE1703	NBS	Child	NA	Non-O157	O26:H11	-	-	-	-	-	-	+	+	+	+	+	+	Y	+	+	+	+	+	+	Y	+	+	-	+	+	+	+	+	+	+	+	Y	+	+	+	+	+	+	+	+	+	-	+	-
SE1203	BD	Adult	Short	Non-O157	O26:H11	-	-	-	-	-	-	+	+	+	+	+	+	Y	+	+	+	+	+	+	Y	+	+	-	+	+	+	+	+	+	+	+	Y	+	+	+	+	+	+	+	+	+	-	+	-
SE0404	NBS	Child	Long	O157:H7	O157:H7	-	-	-	-	-	-	+	+	+	+	+	+	Y	+	+	+	+	+	+	Y	+	+	+	+	+	+	+	+	+	+	+	Y	+	+	+	+	+	+	+	+	+	-	+	-
SE1104	NBS	Adult	NA	Non-O157	O104:H4	-	-	+	-	+	-	+	+	+	+	+	+	Y	+	+	+	+	+	+	Y	+	+	+	+	+	+	+	+	+	+	+	Y	+	+	+	+	+	+	+	+	+	-	+	-
SE0405	BD	Adult	Long	Non-O157	O128ab:H2	-	-	-	-	-	-	+	+	+	+	+	+	Y	+	+	+	+	+	+	Y	+	+	+	+	+	+	+	+	+	+	+	Y	+	+	+	+	+	+	+	+	+	-	+	-
SE0705	NBS	Child	Short	Non-O157	O26:H11	-	-	-	-	-	-	+	+	+	+	+	+	Y	+	+	+	+	+	+	Y	+	+	-	+	+	+	+	+	+	+	+	Y	+	+	+	+	+	+	+	+	+	-	+	-
SE0706	NBS	Adult	NA	Non-O157	O9:H21	-	-	-	-	-	-	+	+	+	+	+	+	Y	+	+	+	+	+	+	Y	+	+	+	+	+	+	+	+	+	+	+	Y	+	+	+	+	+	+	+	+	+	-	+	-
SE1105	NBS	Adult	NA	Non-O157	O146:H28	-	-	-	-	-	-	+	+	+	+	+	+	Y	+	+	+	+	+	+	Y	+	+	+	+	+	+	+	+	+	+	-	Y	+	+	+	+	+	+	+	+	+	-	+	-
SE1204	BD	Adult	NA	O157:H7	O157:H7	-	-	-	-	-	-	+	+	+	+	+	+	Y	+	+	+	+	+	+	Y	+	+	+	+	+	+	+	+	+	+	+	Y	+	+	+	+	+	+	+	+	+	-	+	-
SE0804	NBS	Child	Long	Non-O157	O175:H21	-	-	-	-	-	-	+	+	+	+	+	+	Y	+	+	+	+	+	+	Y	+	+	+	+	+	+	+	+	+	+	+	Y	+	+	+	+	+	+	+	+	+	-	+	-
SE1704	NBS	Child	Short	O157:H7	O157:H7	-	-	-	-	-	-	+	+	+	+	+	+	Y	+	+	+	+	+	+	Y	+	+	+	+	+	+	+	+	+	+	+	Y	+	+	+	+	+	+	+	+	+	-	+	-
SE0602	NBS	Child	Short	Non-O157	O76:H19	-	-	-	-	-	-	+	+	+	+	+	+	Y	+	+	+	+	+	+	Y	+	+	+	+	+	+	+	+	+	+	+	Y	+	+	+	+	+	+	+	+	+	-	+	-
SE1705	NBS	Child	Long	Non-O157	O121:H19	-	-	-	-	-	-	+	+	+	+	+	+	Y	+	+	+	+	+	+	Y	+	+	-	+	+	+	+	+	+	+	+	Y	+	+	+	+	+	+	+	+	+	-	+	-
SE572	NBS	Child	Short	Non-O157	O187:H28	-	-	-	-	-	-	+	+	+	+	+	+	Y	+	+	+	+	+	+	Y	+	+	+	+	+	+	+	+	+	+	+	Y	+	+	+	+	+	+	+	+	+	-	+	-
SE0508	NBS	Child	Long	Non-O157	O26:H11	-	-	-	-	-	-	+	+	+	+	+	+	Y	+	+	+	+	+	+	Y	+	+	-	+	+	+	+	+	+	+	+	Y	+	+	+	+	+	+	+	+	+	-	+	-
SE0906	NBS	Child	Long	Non-O157	O146:H21	-	-	-	-	-	-	+	+	+	+	+	+	Y	+	+	+	+	+	+	Y	+	+	+	+	+	+	+	+	+	+	+	Y	+	+	+	+	+	+	+	+	+	-	+	-
SE1106	NBS	Adult	NA	Non-O157	O4:H16	-	-	-	-	-	-	+	+	+	+	+	+	Y	+	+	+	+	+	+	Y	+	+	+	+	+	+	+	+	+	+	+	Y	+	+	+	+	+	+	+	+	+	-	+	-
SE1304	BD	Adult	Long	Non-O157	O103:H2	-	-	+	-	+	-	+	+	+	+	+	+	Y	+	+	+	+	+	+	Y	+	+	-	+	+	+	+	+	+	+	+	Y	+	+	+	+	+	+	+	+	+	-	+	-
SE1305	NBS	Adult	Short	Non-O157	O103:H2	-	-	-	-	-	-	+	+	+	+	+	+	Y	+	+	+	+	+	+	Y	+	+	-	+	+	+	+	+	+	+	+	Y	+	+	+	+	+	+	+	+	+	-	+	-
SE0406	NBS	Child	Long	Non-O157	O55:H12	-	-	-	-	-	-	+	+	+	+	+	+	Y	+	+	+	+	+	+	Y	+	+	-	+	+	+	+	+	+	+	+	Y	+	+	+	+	+	+	+	+	+	-	+	-
SE0407	BD	Child	Long	O157:H7	O157:H7	-	-	-	-	-	-	+	+	+	+	+	+	Y	+	+	+	+	+	+	Y	+	+	-	+	+	+	+	+	+	+	+	Y	+	+	+	+	+	+	+	+	+	-	+	-
SE1004	NBS	Child	Long	Non-O157	O103:H2	-	-	-	-	-	-	+	+	+	+	+	+	Y	+	+	+	+	+	+	Y	+	+	-	+	+	+	+	+	+	+	+	Y	+	+	+	+	+	+	+	+	+	-	+	-
SE1107	NBS	Adult	NA	Non-O157	O180:H2	-	-	-	-	-	-	+	+	+	+	+	+	Y	+	+	+	+	+	+	Y	+	+	-	+	+	+	+	+	+	+	+	Y	+	+	+	+	+	+	+	+	+	-	+	-
SE1503	BD	Child	NA	Non-O157	O121:H19	-	-	-	-	-	-	+	+	+	+	+	+	Y	+	+	+	+	+	+	Y	+	+	-	+	+	+	+	+	+	+	+	Y	+	+	+	+	+	+	+	+	+	-	+	-
SE1405	BD	Child	Short	Non-O157	O26:H11	-	-	-	-	-	-	+	+	+	+	+	+	Y	+	+	+	+	+	+	Y	+	+	-	+	+	+	+	+	+	+	+	Y	+	+	+	+	+	+	+	+	+	-	+	-
SE0707	NBS	Adult	NA	Non-O157	O117:H7	-	-	-	-	-	-	+	+	+	+	+	+	Y	+	+	+	+	+	+	Y	+	+	+	+	+	+	+	+	+	+	-	Y	+	+	+	+	-	-	+	+	-	-	+	-
SE0303	BD	Child	Long	O157:H7	O157:H7	-	-	-	-	-	-	+	+	+	+	+	+	Y	+	+	+	+	+	+	Y	+	+	+	+	+	+	+	+	+	+	+	Y	+	+	+	+	+	+	+	+	+	-	+	-
SE1005	BD	Child	Short	Non-O157	O121:H19	-	-	-	-	-	-	+	+	+	+	+	+	Y	+	+	+	+	+	+	Y	+	+	-	+	+	+	+	+	+	+	+	Y	+	+	+	+	+	+	+	+	+	-	+	-
SE0805	NBS	Child	Short	Non-O157	O113:H4	-	-	-	-	-	-	+	+	+	+	+	+	Y	+	+	+	+	+	+	Y	+	+	+	+	+	+	+	+	+	+	+	Y	+	+	+	+	+	+	+	+	+	-	+	-
SE1406	NBS	Adult	NA	Non-O157	O145:H28	-	-	-	-	-	-	+	+	+	+	+	+	Y	+	+	+	+	+	+	Y	+	+	-	+	+	+	+	+	+	+	+	Y	+	+	+	+	+	+	+	+	+	-	+	-
SE1006	NBS	Adult	Short	Non-O157	O103:H2	-	-	-	-	-	-	+	+	+	+	+	+	Y	+	+	+	+	+	+	Y	+	+	-	+	+	+	+	+	+	+	+	Y	+	+	+	+	+	+	+	+	+	-	+	-
SE1504	NBS	Child	Long	Non-O157	O26:H11	-	-	-	-	-	-	+	+	+	+	+	+	Y	+	+	+	+	+	+	Y	+	+	-	+	+	+	+	+	+	+	+	Y	+	+	+	+	+	+	+	+	+	-	+	-
SE1108	NBS	Adult	NA	Non-O157	O121:H19	-	-	-	-	-	-	+	+	+	+	+	+	Y	+	+	+	+	+	+	Y	+	+	-	+	+	+	+	+	+	+	+	Y	+	+	+	+	+	+	+	+	+	-	+	-
SE0509	NBS	Adult	Long	Non-O157	O103:H2	-	-	-	-	-	-	+	+	+	+	+	+	Y	+	+	+	+	+	+	Y	+	+	-	+	+	+	+	+	+	+	+	Y	+	+	+	+	+	+	+	+	+	-	+	-
SE574	NBS	Adult	Short	Non-O157	O136:H12	-	-	-	-	-	-	+	+	+	+	+	+	Y	+	+	+	+	+	+	Y	+	+	+	+	+	+	+	+	+	+	+	Y	+	+	+	+	+	+	+	+	+	-	+	-
SE0304	BD	Adult	NA	O157:H7	O157:H7	-	-	-	-	-	-	+	+	+	+	+	+	Y	+	+	+	+	+	+	Y	+	+	+	+	+	+	+	+	+	+	+	Y	+	+	+	+	+	+	+	+	+	-	+	-
SE0708	BD	Child	Long	O157:H7	O157:H7	-	-	-	-	-	-	+	+	+	+	+	+	Y	+	+	+	+	+	+	Y	+	+	+	+	+	+	+	+	+	+	+	Y	+	+	+	+	+	+	+	+	+	-	+	-
SE0510	BD	Adult	Short	O157:H7	O157:H7	-	-	-	-	-	-	+	+	+	+	+	+	Y	+	+	+	+	+	+	Y	+	+	+	+	+	+	+	+	+	+	+	Y	+	+	+	+	+	+	+	+	+	-	+	-
SE0806	NBS	Child	Long	Non-O157	O26:H11	-	-	+	-	+	-	+	+	+	+	+	+	Y	+	+	+	+	+	+	Y	+	+	-	+	+	+	+	+	+	+	+	Y	+	+	+	+	+	+	+	+	+	-	+	-
SE1306	NBS	Child	Long	Non-O157	O96:H19	-	-	+	-	+	-	+	+	+	+	+	+	Y	+	+	+	+	+	+	Y	+	+	-	+	+	+	+	+	+	+	+	Y	+	+	+	+	+	+	+	+	+	-	+	-
SE1307	NBS	Child	Long	Non-O157	O96:H19	-	-	+	-	+	-	+	+	+	+	+	+	Y	+	+	+	+	+	+	Y	+	+	-	+	+	+	+	+	+	+	+	Y	+	+	+	+	+	+	+	+	+	-	+	-
SE1109	NBS	Child	Long	Non-O157	O123:H2	-	-	+	-	+	-	+	+	+	+	+	+	Y	+	+	+	+	+	+	Y	+	+	-	+	+	+	+	+	+	+	+	Y	+	+	+	+	+	+	+	+	+	-	+	-
SE0305	BD	Adult	Short	Non-O157	O103:H2	-	-	-	-	-	-	+	+	+	+	+	+	Y	+	+	+	+	+	+	Y	+	+	-	+	+	+	+	+	+	+	+	Y	+	+	+	+	+	+	+	+	+	-	+	-
SE0306	NBS	Adult	NA	Non-O157	O15:H27	-	-	-	-	-	-	+	+	+	+	+	+	Y	+	+	+	+	+	+	Y	+	+	-	+	+	+	+	+	+	+	+	Y	+	+	+	+	+	+	+	+	+	-	+	-
SE1110	NBS	Adult	NA	Non-O157	O26:H11	-	-	-	-	-	-	+	+	+	+	+	+	Y	+	+	+	+	+	+	Y	+	+	-	+	+	+	+	+	+	+	+	Y	+	+	+	+	+	+	+	+	+	-	+	-
SE0307	NBS	Adult	NA	Non-O157	O128ab:H2	-	-	-	-	-	-	+	+	+	+	+	+	Y	+	+	+	+	+	+	Y	+	+	+	+	+	+	+	+	+	+	+	Y	+	+	+	+	+	+	+	+	+	-	+	-
SE0709	NBS	Child	NA	Non-O157	O167:H14	-	-	-	-	-	-	+	+	+	+	+	+	Y	+	+	+	+	+	+	Y	+	+	-	+	+	+	+	+	+	+	+	Y	+	+	+	+	+	+	+	+	+	-	+	-
SE0907	BD	Adult	Short	O157:H7	O157:H7	-	-	-	-	-	-	+	+	+	+	+	+	Y	+	+	+	+	+	+	Y	+	+	+	+	+	+	+	+	+	+	+	Y	+	+	+	+	+	+	+	+	+	-	+	-
SE1308	NBS	Adult	NA	O157:H7	O157:H7	-	-	-	-	-	-	+	+	+	+	+	+	Y	+	+	+	+	+	+	Y	+	+	+	+	+	+	+	+	+	+	+	Y	+	+	+	+	+	+	+	+	+	-	+	-
SE573	NBS	Adult	Short	Non-O157	O15:H16	-	-	-	-	-	-	+	+	+	+	+	+	Y	+	+	+	+	+	+	Y	+	+	+	+	+	+	+	+	+	+	+	Y	+	+	+	+	+	+	+	+	+	-	+	-
SE1309	NBS	Adult	NA	O157:H7	O157:H7	-	-	-	-	-	-	+	+	+	+	+	+	Y	+	+	+	+	+	+	Y	+	+	+	+	+	+	+	+	+	+	+	Y	+	+	+	+	+	+	+	+	+	-	+	-
SE1007	NBS	Child	Long	Non-O157	O26:H11	-	-	-	-	-	-	+	+	+	+	+	+	Y	+	+	+	+	+	+	Y	+	+	-	+	+	+	+	+	+	+	+	Y	+	+	+	+	+	+	+	+	+	-	+	-
SE0807	BD	Child	Long	Non-O157	O103:H2	-	-	-	-	-	-	+	+	+	+	+	+	Y	+	+	+	+	+	+	Y	+	+	-	+	+	+	+	+	+	+	+	Y	+	+	+	+	+	+	+	+	+	-	+	-
SE1205	BD	Adult	NA	Non-O157	O165:H25	-	-	-	-	-	-	+	+	+	+	+	+	Y	+	+	+	+	+	+	Y	+	+	-	+	+	+	+	+	+	+	+	Y	+	+	+	+	+	+	+	+	+	-	+	-
SE1206	NBS	Child	Long	Non-O157	O117:H7	-	-	+	-	+	-	+	+	+	+	+	+	Y	+	+	+	+	+	+	Y	+	+	+	+	+	+	+	+	+	+	-	Y	+	+	+	+	-	-	+	+	-	-	+	-
SE0808	NBS	Child	Short	O157:H7	O157:H7	-	-	-	-	-	-	+	+	+	+	+	+	Y	+	+	+	+	+	+	Y	+	+	+	+	+	+	+	+	+	+	+	Y	+	+	+	+	+	+	+	+	+	-	+	-
SE1207	NBS	Child	NA	Non-O157	O146:H21	-	-	-	-	-	-	+	+	+	+	+	+	Y	+	+	+	+	+	+	Y	+	+	+	+	+	+	+	+	+	+	+	Y	+	+	+	+	+	+	+	+	+	-	+	-
SE1706	NBS	Child	Long	Non-O157	O5:H9	-	-	+	-	+	-	+	+	+	+	+	+	Y	+	+	+	+	+	+	Y	+	+	+	+	+	+	+	+	+	+	+	Y	+	+	+	+	+	+	-	+	+	-	+	-
SE1111	NBS	Child	Short	Non-O157	O26:H11	-	-	-	-	-	-	+	+	+	+	+	+	Y	+	+	+	+	+	+	Y	+	+	-	+	+	+	+	+	+	+	+	Y	+	+	+	+	+	+	+	+	+	-	+	-
SE0603	BD	Adult	Short	Non-O157	O121:H19	-	-	-	-	-	-	+	+	+	+	+	+	Y	+	+	+	+	+	+	Y	+	+	-	+	+	+	+	+	+	+	+	Y	+	+	+	+	+	+	+	+	+	-	+	-
SE1208	BD	Adult	NA	O157:H7	O157:H7	-	-	+	-	+	-	+	+	+	+	+	+	Y	+	+	+	+	+	+	Y	+	+	+	+	+	+	+	+	+	+	+	Y	+	+	+	+	+	+	+	+	+	-	+	-
SE1209	BD	Adult	NA	Non-O157	O26:H11	-	-	-	-	-	-	+	+	+	+	+	+	Y	+	+	+	+	+	+	Y	+	+	-	+	+	+	+	+	+	+	+	Y	+	+	+	+	+	+	+	+	+	-	+	-
SE1603	NBS	Child	Short	Non-O157	O103:H2	-	-	-	-	-	-	+	+	+	+	+	+	Y	+	+	+	+	+	+	Y	+	+	-	+	+	+	+	+	+	+	+	Y	+	+	+	+	+	+	+	+	+	-	+	-
SE1210	NBS	Adult	NA	Non-O157	O117:H8	-	-	-	-	-	-	+	+	+	+	+	+	Y	+	+	+	+	+	+	Y	+	+	+	+	+	+	+	+	+	+	+	Y	+	+	+	+	+	+	+	+	+	-	+	-
SE0511	NBS	Child	Short	Non-O157	O26:H11	-	-	-	-	-	-	+	+	+	+	+	+	Y	+	+	+	+	+	+	Y	+	+	-	+	+	+	+	+	+	+	+	Y	+	+	+	+	+	+	+	+	+	-	+	-
SE0512	BD	Adult	Short	O157:H7	O157:H7	-	-	-	-	-	-	+	+	+	+	+	+	Y	+	+	+	+	+	+	Y	+	+	+	+	+	+	+	+	+	+	+	Y	+	+	+	+	+	+	+	+	+	-	+	-
SE0513	BD	Adult	Short	O157:H7	O157:H7	-	-	-	-	-	-	+	+	+	+	+	+	Y	+	+	+	+	+	+	Y	+	+	+	+	+	+	+	+	+	+	+	Y	+	+	+	+	+	+	+	+	+	-	+	-
SE1211	NBS	Child	Long	Non-O157	O117:H7	-	-	+	-	+	-	+	+	+	+	+	+	Y	+	+	+	+	+	+	Y	+	+	+	+	+	+	+	+	+	+	-	Y	+	+	+	+	-	-	+	+	-	-	+	-
SE0809	NBS	Child	Short	O157:H7	O157:H7	-	-	-	-	-	-	+	+	+	+	+	+	Y	+	+	+	+	+	+	Y	+	+	+	+	+	+	+	+	+	+	+	Y	+	+	+	+	+	+	+	+	+	-	+	-
SE1408	BD	Child	Long	Non-O157	O26:H11	-	-	-	-	-	-	+	+	+	+	+	+	Y	+	+	+	+	+	+	Y	+	+	-	+	+	+	+	+	+	+	+	Y	+	+	+	+	+	+	+	+	+	-	+	-
SE1604	NBS	Child	Short	Non-O157	O5:H9	-	-	-	-	-	-	+	+	+	+	+	+	Y	+	+	+	+	+	+	Y	+	+	+	+	+	+	+	+	+	+	+	Y	+	+	+	+	+	+	-	+	+	-	+	-
SE0514	NBS	Adult	Short	O157:H7	O157:H7	-	-	-	-	-	-	+	+	+	+	+	+	Y	+	+	+	+	+	+	Y	+	+	+	+	+	+	+	+	+	+	+	Y	+	+	+	+	+	+	+	+	+	-	+	-
SE0810	NBS	Child	Short	Non-O157	O26:H11	-	-	-	-	-	-	+	+	+	+	+	+	Y	+	+	+	+	+	+	Y	+	+	-	+	+	+	+	+	+	+	+	Y	+	+	+	+	+	+	+	+	+	-	+	-
SE1505	NBS	Child	Long	Non-O157	O103:H2	-	-	-	-	-	-	+	+	+	+	+	+	Y	+	+	+	+	+	+	Y	+	+	-	+	+	+	+	+	+	+	+	Y	+	+	+	+	+	+	+	+	+	-	+	-
SE1112	NBS	Child	Long	Non-O157	O123:H2	-	-	-	-	-	-	+	+	+	+	+	+	Y	+	+	+	+	+	+	Y	+	+	-	+	+	+	+	+	+	+	+	Y	+	+	+	+	+	+	+	+	+	-	+	-
SE1008	NBS	Child	Short	Non-O157	O26:H11	-	-	-	-	-	-	+	+	+	+	+	+	Y	+	+	+	+	+	+	Y	+	+	-	+	+	+	+	+	+	+	+	Y	+	+	+	+	+	+	+	+	+	-	+	-
SE0811	NBS	Adult	Long	Non-O157	O112ab:H2	-	-	-	-	-	-	+	+	+	+	+	+	Y	+	+	+	+	+	+	Y	+	+	+	+	+	+	+	+	+	+	+	Y	+	+	+	+	+	+	+	+	+	-	+	-
SE0812	BD	Child	Short	Non-O157	O35:H10	-	+	-	-	-	-	+	+	+	+	+	+	Y	+	+	+	+	+	+	Y	+	+	-	+	+	+	+	+	+	+	+	Y	+	+	+	+	+	+	+	+	+	-	+	-
SE0604	BD	Adult	Short	O157:H7	O157:H7	-	-	-	-	-	-	+	+	+	+	+	+	Y	+	+	+	+	+	+	Y	+	+	+	+	+	+	+	+	+	+	+	Y	+	+	+	+	+	+	+	+	+	-	+	-
SE0408	NBS	Adult	Short	Non-O157	O98:H21	-	-	-	-	-	-	+	+	+	+	+	+	Y	+	+	+	+	+	+	Y	+	+	+	+	+	+	+	+	+	+	+	Y	+	+	+	+	+	+	+	+	+	-	+	-
SE1409	BD	Adult	NA	Non-O157	O26:H11	-	-	-	-	-	-	+	+	+	+	+	+	Y	+	+	+	+	+	+	Y	+	+	-	+	+	+	+	+	+	+	+	Y	+	+	+	+	+	+	+	+	+	-	+	-
SE0710	NBS	Adult	NA	Non-O157	O117:H8	-	-	-	-	-	-	+	+	+	+	+	+	Y	+	+	+	+	+	+	Y	+	+	+	+	+	+	+	+	+	+	+	Y	+	+	+	+	+	+	+	+	+	-	+	-
SE1113	NBS	Child	Short	Non-O157	O26:H11	-	-	-	-	-	-	+	+	+	+	+	+	Y	+	+	+	+	+	+	Y	+	+	-	+	+	+	+	+	+	+	+	Y	+	+	+	+	+	+	+	+	+	-	+	-
SE0409	NBS	Child	NA	Non-O157	O117:H7	-	-	+	-	+	-	+	+	+	+	+	+	Y	+	+	+	+	+	+	Y	+	+	+	+	+	+	+	+	+	+	-	Y	+	+	+	+	-	-	+	+	-	-	+	-
SE0605	NBS	Child	NA	Non-O157	O78:H4	-	-	-	-	-	-	+	+	+	+	+	+	Y	+	+	+	+	+	+	Y	+	+	+	+	+	+	+	+	+	+	+	Y	+	+	+	+	+	+	+	+	+	-	+	-
SE0606	NBS	Adult	Long	Non-O157	O78:H4	-	-	-	-	-	-	+	+	+	+	+	+	Y	+	+	+	+	+	+	Y	+	+	+	+	+	+	+	+	+	+	+	Y	+	+	+	+	+	+	+	+	+	-	+	-
SE0813	NBS	Adult	Long	Non-O157	O91:H14	-	-	-	-	-	-	+	+	+	+	+	+	Y	+	+	+	+	+	+	Y	+	+	+	+	+	+	+	+	+	+	+	Y	+	+	+	+	+	+	+	+	+	-	+	-
SE1707	BD	Child	NA	Non-O157	O121:H19	-	-	-	-	-	-	+	+	+	+	+	+	Y	+	+	+	+	+	+	Y	+	+	-	-	+	+	+	+	+	+	+	Y	+	+	+	+	+	+	+	+	+	-	+	-
SE0711	BD	Adult	Short	Non-O157	O121:H19	-	-	-	-	-	-	+	+	+	+	+	+	Y	+	+	+	+	+	+	Y	+	+	-	+	+	+	+	+	+	+	+	Y	+	+	+	+	+	+	+	+	+	-	+	-
SE0712	NBS	Child	Long	Non-O157	O121:H19	-	-	-	-	-	-	+	+	+	+	+	+	Y	+	+	+	+	+	+	Y	+	+	-	+	+	+	+	+	+	+	+	Y	+	+	+	+	+	+	+	+	+	-	+	-
SE0713	NBS	Adult	Long	Non-O157	O121:H19	-	-	-	-	-	-	+	+	+	+	+	+	Y	+	+	+	+	+	+	Y	+	+	-	+	+	+	+	+	+	+	+	Y	+	+	+	+	+	+	+	+	+	-	+	-
SE1410	NBS	Child	Long	Non-O157	O26:H11	-	-	-	-	-	-	+	+	+	+	+	+	Y	+	+	+	+	+	+	Y	+	+	-	+	+	+	+	+	+	+	+	Y	+	+	+	+	+	+	+	+	+	-	+	-
SE1411	NBS	Adult	Long	Non-O157	O26:H11	-	-	-	-	-	-	+	+	+	+	+	+	Y	+	+	+	+	+	+	Y	+	+	-	+	+	+	+	+	+	+	+	Y	+	+	+	+	+	+	+	+	+	-	+	-
SE1310	NBS	Adult	Short	Non-O157	O163:H19	-	-	-	-	-	-	+	+	+	+	+	+	Y	+	+	+	+	+	+	Y	+	+	+	+	+	+	+	+	+	+	+	Y	+	+	+	+	+	+	+	+	+	-	+	-
SE0515	BD	Child	Long	O157:H7	O157:H7	-	-	-	-	-	-	+	+	+	+	+	+	Y	+	+	+	+	+	+	Y	+	+	-	+	+	+	+	+	+	+	+	Y	+	+	+	+	+	+	+	+	+	-	+	-
SE1114	NBS	Child	Short	Non-O157	O146:H28	-	-	-	-	-	-	+	+	+	+	+	+	Y	+	+	+	+	+	+	Y	+	+	+	+	+	+	+	+	+	+	-	Y	+	+	+	+	+	+	+	+	+	-	+	-
SE0714	NBS	Child	Short	Non-O157	O145:H28	-	-	-	-	-	-	+	+	+	+	+	+	Y	+	+	+	+	+	+	Y	+	+	-	+	+	+	+	+	+	+	+	Y	+	+	+	+	+	-	+	+	+	-	+	-
SE1115	BD	Adult	Long	Non-O157	O183:H18	-	-	-	-	-	-	+	+	+	+	+	+	Y	+	+	+	+	+	+	Y	+	+	-	+	+	+	+	+	+	+	-	Y	+	+	+	+	+	+	+	+	+	-	+	-
SE1605	NBS	Child	Long	Non-O157	Ont:H21	-	-	-	-	-	-	+	+	+	+	+	+	Y	+	+	+	+	+	+	Y	+	+	+	+	+	+	+	+	+	+	+	Y	+	+	+	+	+	+	+	+	+	-	+	-
SE1116	NBS	Child	Long	Non-O157	O26:H11	-	-	-	-	-	-	+	+	+	+	+	+	Y	+	+	+	+	+	+	Y	+	+	-	+	+	+	+	+	+	+	+	Y	+	+	+	+	+	+	+	+	+	-	+	-
SE0814	BD	Child	NA	Non-O157	O121:H19	-	-	+	-	+	-	+	+	+	+	+	+	Y	+	+	+	+	+	+	Y	+	+	-	+	+	+	+	+	+	+	+	Y	+	+	+	+	+	+	+	+	+	-	+	-
SE1117	NBS	Adult	NA	Non-O157	O126:H20	-	-	+	-	+	-	+	+	+	+	+	+	Y	+	+	+	+	+	+	Y	+	+	+	+	+	+	+	+	+	+	+	Y	+	+	+	+	+	+	+	+	+	-	+	-
SE1311	NBS	Child	Short	Non-O157	O8:H19	-	-	-	-	-	-	+	+	+	+	+	+	Y	+	+	+	+	+	+	Y	+	+	+	+	+	+	+	+	+	+	+	Y	+	+	+	+	+	+	+	+	+	-	+	-
SE1606	BD	Child	Long	Non-O157	O121:H19	-	-	-	-	-	-	+	+	+	+	+	+	Y	+	+	+	+	+	+	Y	+	+	-	+	+	+	+	+	+	+	+	Y	+	+	+	+	+	+	+	+	+	-	+	-
SE1312	BD	Adult	NA	Non-O157	O26:H11	-	-	-	-	-	-	+	+	+	+	+	+	Y	+	+	+	+	+	+	Y	+	+	-	+	+	+	+	+	+	+	+	Y	+	+	+	+	+	+	+	+	+	-	+	-
SE1212	NBS	Child	Short	Non-O157	O150:H10	-	-	-	-	-	-	+	+	+	+	+	+	Y	+	+	+	+	+	+	Y	+	+	+	+	+	+	+	+	+	+	+	Y	+	+	+	+	+	+	+	+	+	-	+	-
SE1313	BD	Child	Short	Non-O157	O111:H8	+	+	-	+	-	+	+	+	+	+	+	+	Y	+	+	+	+	+	+	Y	+	+	+	+	+	+	+	+	+	+	+	Y	+	+	+	+	+	+	+	+	+	+	+	-
SE0516	NBS	Child	Short	Non-O157	O177:H25	-	-	-	-	-	-	+	+	+	+	+	+	Y	+	+	+	+	+	+	Y	+	+	-	+	+	+	+	+	+	+	+	Y	+	+	+	+	+	+	+	+	+	-	+	-
SE1314	NBS	Child	Long	Non-O157	O26:H11	-	-	-	-	-	-	+	+	+	+	+	+	Y	+	+	+	+	+	+	Y	+	+	-	+	+	+	+	+	+	+	+	Y	+	+	+	+	+	+	+	+	+	-	+	-
SE0410	NBS	Adult	Short	Non-O157	O91:H21	-	-	-	-	-	-	+	+	+	+	+	+	Y	+	+	+	+	+	+	Y	+	+	+	+	+	+	+	+	+	+	+	Y	+	+	+	+	+	+	+	+	+	-	+	-
SE1315	BD	Adult	NA	O157:H7	O157:H7	-	-	-	-	-	-	+	+	+	+	+	+	Y	+	+	+	+	+	+	Y	+	+	+	+	+	+	+	+	+	+	+	Y	+	+	+	+	+	+	+	+	+	-	+	-
SE0411	NBS	Adult	Short	Non-O157	O91:H21	-	-	-	-	-	-	+	+	+	+	+	+	Y	+	+	+	+	+	+	Y	+	+	+	+	+	+	+	+	+	+	+	Y	+	+	+	+	+	+	+	+	+	-	+	-
SE1213	BD	Adult	NA	Non-O157	O26:H11	-	-	-	-	-	-	+	+	+	+	+	+	Y	+	+	+	+	+	+	Y	+	+	-	+	+	+	+	+	+	+	+	Y	+	+	+	+	+	+	+	+	+	-	+	-
SE1316	NBS	Child	Short	Non-O157	O111:H8	-	-	+	-	+	-	+	+	+	+	+	+	Y	+	+	+	+	+	+	Y	+	+	+	+	+	+	+	+	+	+	+	Y	+	+	+	+	+	+	+	+	+	-	+	-
SE575	NBS	Adult	NA	Non-O157	O100:H30	-	-	-	-	-	-	+	+	+	+	+	+	Y	+	+	+	+	+	+	Y	+	+	-	+	+	+	+	+	+	+	+	Y	+	+	+	+	+	+	+	+	+	-	+	-
SE0412	BD	Adult	NA	O157:H7	O157:H7	-	-	-	-	-	-	+	+	+	+	+	+	Y	+	+	+	+	+	+	Y	+	+	+	+	+	+	+	+	+	+	+	Y	+	+	+	+	+	+	+	+	+	-	+	-
SE1317	NBS	Child	Long	Non-O157	O123:H2	-	-	-	-	-	-	+	+	+	+	+	+	Y	+	+	+	+	+	+	Y	+	+	-	+	+	+	+	+	+	+	+	Y	+	+	+	+	+	+	+	+	+	-	+	+
SE1214	NBS	Child	NA	Non-O157	O150:H10	-	-	-	-	-	-	+	+	+	+	+	+	Y	+	+	+	+	+	+	Y	+	+	+	+	+	+	+	+	+	+	+	Y	+	+	+	+	+	+	+	+	+	-	+	-
SE1118	NBS	Child	Short	Non-O157	O103:H2	-	-	-	-	-	-	+	+	+	+	+	+	Y	+	+	+	+	+	+	Y	+	+	-	+	+	+	+	+	+	+	+	Y	+	+	+	+	+	+	+	+	+	-	+	-
SE1215	NBS	Adult	NA	Non-O157	O150:H10	-	-	-	-	-	-	+	+	+	+	+	+	Y	+	+	+	+	+	+	Y	+	+	+	+	+	+	+	+	+	+	+	Y	+	+	+	+	+	+	+	+	+	-	+	-
SE1216	NBS	Adult	NA	Non-O157	O150:H10	-	-	-	-	-	-	+	+	+	+	+	+	Y	+	+	+	+	+	+	Y	+	+	+	+	+	+	+	+	+	+	+	Y	+	+	+	+	+	+	+	+	+	-	+	-
SE0815	NBS	Adult	NA	Non-O157	O156:H7	-	-	+	-	+	-	+	+	+	+	+	+	Y	+	+	+	+	+	+	Y	+	+	+	+	+	+	+	+	+	+	-	Y	+	+	+	+	+	+	+	+	-	-	+	-
SE1709	NBS	Child	Short	Non-O157	Ont:H16	-	-	-	-	-	-	+	+	+	+	+	+	Y	+	+	+	+	+	+	Y	+	+	+	+	+	+	+	+	+	+	+	Y	+	+	+	+	+	+	+	+	+	-	+	-
SE0909	NBS	Child	Long	O157:H7	O157:H7	-	-	-	-	-	-	+	+	+	+	+	+	Y	+	+	+	+	+	+	Y	+	+	+	+	+	+	+	+	+	+	+	Y	+	+	+	+	+	+	+	+	+	-	+	-
SE1318	NBS	Child	Short	Non-O157	O71:H2	-	-	+	-	+	-	+	+	+	+	+	+	Y	+	+	+	+	+	+	Y	+	+	-	+	+	+	+	+	+	+	+	Y	+	+	+	+	+	+	+	+	+	-	+	-
SE0715	BD	Adult	NA	O157:H7	O157:H7	-	-	+	-	+	-	+	+	+	+	+	+	Y	+	+	+	+	+	+	Y	+	+	-	+	+	+	+	+	+	+	+	Y	+	+	+	+	+	+	+	+	+	-	+	-
SE0716	NBS	Child	Long	Non-O157	O26:H11	-	-	-	-	-	-	+	+	+	+	+	+	Y	+	+	+	+	+	+	Y	+	+	-	+	+	+	+	+	+	+	+	Y	+	+	+	+	+	+	+	+	+	-	+	-
SE0308	NBS	Adult	NA	Non-O157	O91:H14	-	-	-	-	-	-	+	+	+	+	+	+	Y	+	+	+	+	+	+	Y	+	+	+	+	+	+	+	+	+	+	+	Y	+	+	+	+	+	+	+	+	+	-	+	-
SE1412	NBS	Adult	Long	Non-O157	O117:H7	-	-	-	-	-	-	+	+	+	+	+	+	Y	+	+	+	+	+	+	Y	+	+	+	+	+	+	+	+	+	+	-	Y	+	+	+	+	-	-	+	+	-	-	+	-
SE1607	NBS	Child	NA	Non-O157	O103:H2	-	-	-	-	-	-	+	+	+	+	+	+	Y	+	+	+	+	+	+	Y	+	+	-	+	+	+	+	+	+	+	+	Y	+	+	+	+	+	+	+	+	+	-	+	-
SE0517	NBS	Child	Short	Non-O157	O177:H25	-	-	-	-	-	-	+	+	+	+	+	+	Y	+	+	+	+	+	+	Y	+	+	-	+	+	+	+	+	+	+	+	Y	+	+	+	+	+	+	+	+	+	-	+	-
SE1413	BD	Child	Long	Non-O157	O103:H2	-	-	-	-	-	-	+	+	+	+	+	+	Y	+	+	+	+	+	+	Y	+	+	-	+	+	+	+	+	+	+	+	Y	+	+	+	+	+	+	+	+	+	-	+	-
SE1608	NBS	Adult	Short	Non-O157	O26:H11	-	-	-	-	-	-	+	+	+	+	+	+	Y	+	+	+	+	+	+	Y	+	+	-	+	+	+	+	+	+	+	+	Y	+	+	+	+	+	+	+	+	+	-	+	-
SE0518	NBS	Child	Long	Non-O157	O177:H25	-	-	-	-	-	-	+	+	+	+	+	+	Y	+	+	+	+	+	+	Y	+	+	-	+	+	+	+	+	+	+	+	Y	+	+	+	+	+	+	+	+	+	-	+	-
SE1119	NBS	Child	Short	O157:H7	O157:H7	-	-	+	-	+	-	+	+	+	+	+	+	Y	+	+	+	+	+	+	Y	+	+	-	+	+	+	+	+	+	+	+	Y	+	+	+	+	+	-	+	+	+	-	+	-
SE0309	NBS	Child	Short	O157:H7	O157:H7	-	-	-	-	-	-	+	+	+	+	+	+	Y	+	+	+	+	+	+	Y	+	+	+	+	+	+	+	+	+	+	+	Y	+	+	+	+	+	+	+	+	+	-	+	-
SE0310	NBS	Child	Short	O157:H7	O157:H7	-	-	-	-	-	-	+	+	+	+	+	+	Y	+	+	+	+	+	+	Y	+	+	-	+	+	+	+	+	+	+	+	Y	+	+	+	+	+	+	+	+	+	-	+	-
SE0519	NBS	Child	NA	Non-O157	O26:H11	-	-	-	-	-	-	+	+	+	+	+	+	Y	+	+	+	+	+	+	Y	+	+	-	+	+	+	+	+	+	+	+	Y	+	+	+	+	+	+	+	+	+	-	+	-
SE0311	NBS	Adult	Short	O157:H7	O157:H7	-	-	-	-	-	-	+	+	+	+	+	+	Y	+	+	+	+	+	+	Y	+	+	+	+	+	+	+	+	+	+	+	Y	+	+	+	+	+	+	+	+	+	-	+	-
#when a gene was associated with resistance to more than one antimicrobial drug categories, all catergories were considered and shown separately. Drug categories are indicated in green; * genes assocaited with resistence to more than one drug catergories; NA: not available
[truncated: 132 more columns]
