# Supplementary material for: Genomic Insights Into Clinical Shiga Toxin-Producing Escherichia coli Strains: A 15-Year Period Survey in Jönköping, Sweden
Source: Front Microbiol. 2021 Feb 5;12:627861. doi: 10.3389/fmicb.2021.627861 (PMC7893091; doi:10.3389/fmicb.2021.627861)
Supplement: Supplementary file 5 [file Table_4.XLSX]

## Sheet: Table S4a
Table S4a. Accessory genes significantly associated with clinical symptoms (n=184)
Gene	Non-unique Gene name	Annotation	BD (n=55)			NBS (n=129)			Naive p-value	Benjamini-Hochberg corrected p-value
			No. postive	No. negative	Prevalence	No. postive	No. negative	Prevalence
group_8668		hypothetical protein	31	24	0.563636	21	108	0.162791	9.273475158866868e-08	0.002163057867913681
group_15443		hypothetical protein	28	27	0.509091	18	111	0.139535	4.591226185616747e-07	0.002163057867913681
frlD_1		fructoselysine 6-kinase	30	25	0.545455	22	107	0.170543	6.533173366777633e-07	0.002163057867913681
ycgR		molecular brake that regulates flagellar motility in response to c-di-GMP	34	21	0.618182	120	9	0.930233	7.147358656560151e-07	0.002163057867913681
group_3874		hypothetical protein	35	20	0.636364	32	97	0.248062	8.928019449946604e-07	0.002163057867913681
group_15364		hypothetical protein	41	14	0.745455	45	84	0.348837	8.929031446496104e-07	0.002163057867913681
group_15365		hypothetical protein	41	14	0.745455	45	84	0.348837	8.929031446496104e-07	0.002163057867913681
group_15363		hypothetical protein	41	14	0.745455	45	84	0.348837	8.929031446496104e-07	0.002163057867913681
group_5796		hypothetical protein	22	33	0.4	11	118	0.0852713	1.3365312036994174e-06	0.002943406219056217
group_10901		hypothetical protein	29	26	0.527273	22	107	0.170543	1.7933800594339551e-06	0.0033418947645990436
group_9271		hypothetical protein	29	26	0.527273	22	107	0.170543	1.7933800594339551e-06	0.0033418947645990436
group_6175		hypothetical protein	42	13	0.763636	49	80	0.379845	2.0910537834991514e-06	0.0034524318706959578
group_9255		hypothetical protein	41	14	0.745455	47	82	0.364341	2.280243960005586e-06	0.0034524318706959578
group_12799		hypothetical protein	41	14	0.745455	47	82	0.364341	2.280243960005586e-06	0.0034524318706959578
group_4153		hypothetical protein	24	31	0.436364	15	114	0.116279	3.3761561262218674e-06	0.004180635334457508
yjbM		putative protein	21	34	0.381818	97	32	0.751938	3.6745336502670136e-06	0.004180635334457508
group_15390		hypothetical protein	17	38	0.309091	6	123	0.0465116	3.7966554120976333e-06	0.004180635334457508
group_15389		hypothetical protein	17	38	0.309091	6	123	0.0465116	3.7966554120976333e-06	0.004180635334457508
group_15391		hypothetical protein	17	38	0.309091	6	123	0.0465116	3.7966554120976333e-06	0.004180635334457508
group_15324		hypothetical protein	42	13	0.763636	51	78	0.395349	4.975424851610902e-06	0.004648530299173401
group_9226		hypothetical protein	42	13	0.763636	51	78	0.395349	4.975424851610902e-06	0.004648530299173401
group_10900		hypothetical protein	27	28	0.490909	20	109	0.155039	4.989134686419336e-06	0.004648530299173401
yliF		putative diguanylate cyclase	30	25	0.545455	112	17	0.868217	5.24866837783693e-06	0.004709221905670357
nleF		Effector protein NleF	41	14	0.745455	49	80	0.379845	5.572440312641225e-06	0.004821155949061917
group_9265		hypothetical protein	29	26	0.527273	24	105	0.186047	6.15544566102456e-06	0.005141919694424826
group_6211		hypothetical protein	19	36	0.345455	9	120	0.0697674	6.758276985914713e-06	0.005457308666126131
group_10354	lsrB_1	Autoinducer-2 ABC transporter - periplasmic binding protein	22	33	0.4	13	116	0.100775	7.1853978452067315e-06	0.005615040735488163
ssuA		aliphatic sulfonate ABC transporter - periplasmic binding protein	19	36	0.345455	91	38	0.705426	7.42348517833299e-06	0.005619810263909897
ldrD		LdrD peptide of the LdrD-RdlD toxin-antitoxin system	27	28	0.490909	21	108	0.162791	7.792855651220981e-06	0.005720664489419039
group_15415		hypothetical protein	24	31	0.436364	16	113	0.124031	8.398444189862269e-06	0.005983891485276866
ydbD_1		protein involved in detoxification of methylglyoxal	33	22	0.6	32	97	0.248062	8.711773164006181e-06	0.006029791568515707
group_6815	eutJ	putative chaperonin, ethanolamine utilization protein	26	29	0.472727	20	109	0.155039	1.2439562818880352e-05	0.008370789146871569
group_3215		hypothetical protein	29	26	0.527273	25	104	0.193798	1.4012128035743656e-05	0.009174156801780813
group_6479		hypothetical protein	20	35	0.363636	11	118	0.0852713	1.645088691168983e-05	0.010125025130607743
gudX_2		glucarate dehydratase-related protein	27	28	0.490909	22	107	0.170543	1.752165222196054e-05	0.010125025130607743
group_12772		hypothetical protein	45	10	0.818182	62	67	0.48062	1.7879608894866808e-05	0.010125025130607743
group_1370		hypothetical protein	18	37	0.327273	9	120	0.0697674	1.969284331929343e-05	0.010125025130607743
group_15490		hypothetical protein	23	32	0.418182	16	113	0.124031	2.0878121716963256e-05	0.010125025130607743
group_12898		hypothetical protein	23	32	0.418182	16	113	0.124031	2.0878121716963256e-05	0.010125025130607743
group_15491		hypothetical protein	23	32	0.418182	16	113	0.124031	2.0878121716963256e-05	0.010125025130607743
group_2688	ynbB	putative CDP-diglyceride synthase	32	23	0.581818	32	97	0.248062	2.1128122070912862e-05	0.010125025130607743
group_7863		hypothetical protein	42	13	0.763636	54	75	0.418605	2.170953125322569e-05	0.010125025130607743
ycjQ		putative oxidoreductase, Zn-dependent and NAD(P)-binding	15	40	0.272727	80	49	0.620155	2.183406428355332e-05	0.010125025130607743
group_15468	arsR	ArsR-antimonite	22	33	0.4	14	115	0.108527	2.3905691590086454e-05	0.010125025130607743
group_12840		hypothetical protein	42	13	0.763636	55	74	0.426357	2.5394919065623263e-05	0.010125025130607743
group_12788		hypothetical protein	42	13	0.763636	55	74	0.426357	2.5394919065623263e-05	0.010125025130607743
ompN		outer membrane pore protein N, non-specific	47	8	0.854545	69	60	0.534884	2.6168424435134368e-05	0.010125025130607743
group_15356		hypothetical protein	19	36	0.345455	10	119	0.0775194	2.6803644972460328e-05	0.010125025130607743
cdhR_2		HTH-type transcriptional regulator CdhR	20	35	0.363636	12	117	0.0930233	2.7528770913856275e-05	0.010125025130607743
group_4626		hypothetical protein	20	35	0.363636	12	117	0.0930233	2.7528770913856275e-05	0.010125025130607743
ytjB		membrane protein	35	20	0.636364	117	12	0.906977	2.7528770913856275e-05	0.010125025130607743
group_15344		hypothetical protein	20	35	0.363636	12	117	0.0930233	2.7528770913856275e-05	0.010125025130607743
group_15455		hypothetical protein	20	35	0.363636	12	117	0.0930233	2.7528770913856275e-05	0.010125025130607743
group_2375	ygeM	putative protein	20	35	0.363636	12	117	0.0930233	2.7528770913856275e-05	0.010125025130607743
group_15514		hypothetical protein	20	35	0.363636	12	117	0.0930233	2.7528770913856275e-05	0.010125025130607743
group_6871	rhsD	hypothetical protein	20	35	0.363636	12	117	0.0930233	2.7528770913856275e-05	0.010125025130607743
bin3		Putative transposon Tn552 DNA-invertase bin3	20	35	0.363636	12	117	0.0930233	2.7528770913856275e-05	0.010125025130607743
group_8120		hypothetical protein	20	35	0.363636	12	117	0.0930233	2.7528770913856275e-05	0.010125025130607743
group_15230		hypothetical protein	20	35	0.363636	12	117	0.0930233	2.7528770913856275e-05	0.010125025130607743
group_8127		hypothetical protein	26	29	0.472727	21	108	0.162791	3.0354450242838815e-05	0.010125025130607743
group_10296	yliF	putative diguanylate cyclase	25	30	0.454545	20	109	0.155039	3.112136630599815e-05	0.010125025130607743
group_7637	gstB	glutathione S-transferase B	25	30	0.454545	20	109	0.155039	3.112136630599815e-05	0.010125025130607743
group_12907		hypothetical protein	25	30	0.454545	20	109	0.155039	3.112136630599815e-05	0.010125025130607743
rlmD		23S rRNA methyltransferase	30	25	0.545455	109	20	0.844961	3.112136630599815e-05	0.010125025130607743
group_2978	hipA	Serine/threonine-protein kinase toxin HipA	22	33	0.4	15	114	0.116279	3.245554414348636e-05	0.010125025130607743
group_4320	scpA	methylmalonyl-CoA mutase	22	33	0.4	15	114	0.116279	3.245554414348636e-05	0.010125025130607743
yliE		putative c-di-GMP-specific phosphodiesterase	31	24	0.563636	111	18	0.860465	3.320843506776736e-05	0.010125025130607743
group_5738		hypothetical protein	45	10	0.818182	64	65	0.496124	3.747178028506996e-05	0.010125025130607743
group_2494		hypothetical protein	14	41	0.254545	5	124	0.0387597	3.9682374343725964e-05	0.010125025130607743
group_14714		tRNA-His(gtg)	41	14	0.745455	124	5	0.96124	3.968237434372597e-05	0.010125025130607743
cirA_4		Colicin I receptor	19	36	0.345455	11	118	0.0852713	4.012511139107255e-05	0.010125025130607743
group_15354		hypothetical protein	19	36	0.345455	11	118	0.0852713	4.012511139107255e-05	0.010125025130607743
group_15357		hypothetical protein	19	36	0.345455	11	118	0.0852713	4.012511139107255e-05	0.010125025130607743
group_15353		hypothetical protein	19	36	0.345455	11	118	0.0852713	4.012511139107255e-05	0.010125025130607743
group_12795		hypothetical protein	19	36	0.345455	11	118	0.0852713	4.012511139107255e-05	0.010125025130607743
group_15469		hypothetical protein	19	36	0.345455	11	118	0.0852713	4.012511139107255e-05	0.010125025130607743
group_12871		hypothetical protein	26	29	0.472727	22	107	0.170543	4.069173852458242e-05	0.010125025130607743
eutJ		putative chaperonin, ethanolamine utilization protein	29	26	0.527273	107	22	0.829457	4.069173852458242e-05	0.010125025130607743
dinI_1		DNA damage-inducible protein I	29	26	0.527273	27	102	0.209302	4.0820257041753136e-05	0.010125025130607743
group_14713		tRNA-Pro(tgg)	43	12	0.781818	126	3	0.976744	4.155933064092877e-05	0.010125025130607743
group_15408		hypothetical protein	13	42	0.236364	4	125	0.0310078	4.224123923047978e-05	0.010125025130607743
group_2243		hypothetical protein	13	42	0.236364	4	125	0.0310078	4.224123923047978e-05	0.010125025130607743
group_8063		hypothetical protein	37	18	0.672727	44	85	0.341085	4.3703903280688194e-05	0.010125025130607743
group_392	yeeJ_2	adhesin	0	55	0	27	102	0.209302	4.6927151647855704e-05	0.010125025130607743
group_8793		hypothetical protein	22	33	0.4	94	35	0.728682	4.791721697865181e-05	0.010125025130607743
group_4816	yajI	putative lipoprotein	24	31	0.436364	19	110	0.147287	4.813391438835007e-05	0.010125025130607743
ycjM_2		putative glucosyltransferase	41	14	0.745455	54	75	0.418605	5.0771889528895074e-05	0.010125025130607743
group_9987		hypothetical protein	41	14	0.745455	54	75	0.418605	5.0771889528895074e-05	0.010125025130607743
group_15358		hypothetical protein	21	34	0.381818	14	115	0.108527	5.203178451056318e-05	0.010125025130607743
group_15360		hypothetical protein	22	33	0.4	16	113	0.124031	5.209613775644198e-05	0.010125025130607743
group_15361		hypothetical protein	22	33	0.4	16	113	0.124031	5.209613775644198e-05	0.010125025130607743
group_15359		hypothetical protein	22	33	0.4	16	113	0.124031	5.209613775644198e-05	0.010125025130607743
cpsG_2		phosphomannomutase	22	33	0.4	16	113	0.124031	5.209613775644198e-05	0.010125025130607743
group_12912		hypothetical protein	30	25	0.545455	29	100	0.224806	5.313703010954839e-05	0.010125025130607743
group_7870		hypothetical protein	30	25	0.545455	29	100	0.224806	5.313703010954839e-05	0.010125025130607743
group_10923		hypothetical protein	46	9	0.836364	67	62	0.51938	5.629609342922134e-05	0.010125025130607743
group_5968	ssuA	aliphatic sulfonate ABC transporter - periplasmic binding protein	33	22	0.6	36	93	0.27907	5.75642958933529e-05	0.010125025130607743
group_7358		hypothetical protein	21	34	0.381818	91	38	0.705426	6.191477100619306e-05	0.010125025130607743
group_15568		hypothetical protein	30	25	0.545455	30	99	0.232558	6.23569354034365e-05	0.010125025130607743
group_6458	fhlA	FhlA transcriptional activator	30	25	0.545455	30	99	0.232558	6.23569354034365e-05	0.010125025130607743
group_4781		hypothetical protein	25	30	0.454545	21	108	0.162791	6.641678085146494e-05	0.010125025130607743
yraK_1		putative fimbrial protein	16	39	0.290909	8	121	0.0620155	6.966422692966293e-05	0.010125025130607743
group_3555		hypothetical protein	16	39	0.290909	8	121	0.0620155	6.966422692966293e-05	0.010125025130607743
group_15561		hypothetical protein	19	36	0.345455	12	117	0.0930233	7.079055650783084e-05	0.010125025130607743
group_1174		hypothetical protein	19	36	0.345455	12	117	0.0930233	7.079055650783084e-05	0.010125025130607743
group_8088		hypothetical protein	44	11	0.8	62	67	0.48062	7.447496616130582e-05	0.010125025130607743
group_578		hypothetical protein	23	32	0.418182	18	111	0.139535	7.538137097081082e-05	0.010125025130607743
yedL		putative acyltransferase	23	32	0.418182	18	111	0.139535	7.538137097081082e-05	0.010125025130607743
group_12794		hypothetical protein	23	32	0.418182	18	111	0.139535	7.538137097081082e-05	0.010125025130607743
group_12876		IS630 family transposase ISEc33	45	10	0.818182	66	63	0.511628	7.695682236553889e-05	0.010125025130607743
sorF		PTS system sorbose-specific EIIA component	45	10	0.818182	66	63	0.511628	7.695682236553889e-05	0.010125025130607743
group_3453		hypothetical protein	21	34	0.381818	15	114	0.116279	7.762633174865905e-05	0.010125025130607743
yjgL		putative protein	21	34	0.381818	15	114	0.116279	7.762633174865905e-05	0.010125025130607743
group_15480		hypothetical protein	21	34	0.381818	15	114	0.116279	7.762633174865905e-05	0.010125025130607743
ymgC		protein involved in biofilm formation	34	21	0.618182	114	15	0.883721	7.762633174865905e-05	0.010125025130607743
ymgG		putative protein	34	21	0.618182	114	15	0.883721	7.762633174865905e-05	0.010125025130607743
ymgD		putative protein	34	21	0.618182	114	15	0.883721	7.762633174865905e-05	0.010125025130607743
group_12797		hypothetical protein	21	34	0.381818	15	114	0.116279	7.762633174865905e-05	0.010125025130607743
ariR		regulator of acid resistance, influenced by indole	34	21	0.618182	114	15	0.883721	7.762633174865905e-05	0.010125025130607743
group_2428		hypothetical protein	21	34	0.381818	15	114	0.116279	7.762633174865905e-05	0.010125025130607743
group_723		hypothetical protein	36	19	0.654545	43	86	0.333333	8.080040275957749e-05	0.010125025130607743
group_15227		hypothetical protein	15	40	0.272727	7	122	0.0542636	8.553749848550285e-05	0.010125025130607743
group_15429		hypothetical protein	20	35	0.363636	13	116	0.100775	8.699160483997969e-05	0.010125025130607743
group_15428		hypothetical protein	20	35	0.363636	13	116	0.100775	8.699160483997969e-05	0.010125025130607743
group_15426		hypothetical protein	20	35	0.363636	13	116	0.100775	8.699160483997969e-05	0.010125025130607743
group_15551		hypothetical protein	20	35	0.363636	13	116	0.100775	8.699160483997969e-05	0.010125025130607743
group_15559		hypothetical protein	20	35	0.363636	13	116	0.100775	8.699160483997969e-05	0.010125025130607743
group_5193		hypothetical protein	20	35	0.363636	13	116	0.100775	8.699160483997969e-05	0.010125025130607743
group_10908		hypothetical protein	20	35	0.363636	13	116	0.100775	8.699160483997969e-05	0.010125025130607743
group_15430		hypothetical protein	20	35	0.363636	13	116	0.100775	8.699160483997969e-05	0.010125025130607743
group_15409		tRNA-Arg(tcg)	20	35	0.363636	13	116	0.100775	8.699160483997969e-05	0.010125025130607743
group_12877		hypothetical protein	20	35	0.363636	13	116	0.100775	8.699160483997969e-05	0.010125025130607743
group_12879		hypothetical protein	20	35	0.363636	13	116	0.100775	8.699160483997969e-05	0.010125025130607743
group_12878		hypothetical protein	20	35	0.363636	13	116	0.100775	8.699160483997969e-05	0.010125025130607743
group_12721		hypothetical protein	20	35	0.363636	13	116	0.100775	8.699160483997969e-05	0.010125025130607743
group_12722		hypothetical protein	20	35	0.363636	13	116	0.100775	8.699160483997969e-05	0.010125025130607743
group_12731		hypothetical protein	20	35	0.363636	13	116	0.100775	8.699160483997969e-05	0.010125025130607743
group_15288		hypothetical protein	20	35	0.363636	13	116	0.100775	8.699160483997969e-05	0.010125025130607743
group_15287		hypothetical protein	20	35	0.363636	13	116	0.100775	8.699160483997969e-05	0.010125025130607743
group_15410		hypothetical protein	20	35	0.363636	13	116	0.100775	8.699160483997969e-05	0.010125025130607743
chiP_2		chitobiose outer membrane porin	20	35	0.363636	13	116	0.100775	8.699160483997969e-05	0.010125025130607743
group_10873		hypothetical protein	20	35	0.363636	13	116	0.100775	8.699160483997969e-05	0.010125025130607743
group_15510		hypothetical protein	20	35	0.363636	13	116	0.100775	8.699160483997969e-05	0.010125025130607743
group_1689		hypothetical protein	20	35	0.363636	13	116	0.100775	8.699160483997969e-05	0.010125025130607743
group_10942		hypothetical protein	20	35	0.363636	13	116	0.100775	8.699160483997969e-05	0.010125025130607743
group_15523		hypothetical protein	20	35	0.363636	13	116	0.100775	8.699160483997969e-05	0.010125025130607743
group_15519		hypothetical protein	20	35	0.363636	13	116	0.100775	8.699160483997969e-05	0.010125025130607743
group_15518		hypothetical protein	20	35	0.363636	13	116	0.100775	8.699160483997969e-05	0.010125025130607743
group_15517		hypothetical protein	20	35	0.363636	13	116	0.100775	8.699160483997969e-05	0.010125025130607743
group_15516		hypothetical protein	20	35	0.363636	13	116	0.100775	8.699160483997969e-05	0.010125025130607743
group_15515		hypothetical protein	20	35	0.363636	13	116	0.100775	8.699160483997969e-05	0.010125025130607743
group_15215		hypothetical protein	20	35	0.363636	13	116	0.100775	8.699160483997969e-05	0.010125025130607743
group_15218	xerC_1	Tyrosine recombinase XerC	20	35	0.363636	13	116	0.100775	8.699160483997969e-05	0.010125025130607743
yccE_2		putative protein	20	35	0.363636	13	116	0.100775	8.699160483997969e-05	0.010125025130607743
group_15216		hypothetical protein	20	35	0.363636	13	116	0.100775	8.699160483997969e-05	0.010125025130607743
group_15217		hypothetical protein	20	35	0.363636	13	116	0.100775	8.699160483997969e-05	0.010125025130607743
group_15229		hypothetical protein	20	35	0.363636	13	116	0.100775	8.699160483997969e-05	0.010125025130607743
group_15231		hypothetical protein	20	35	0.363636	13	116	0.100775	8.699160483997969e-05	0.010125025130607743
group_15522		hypothetical protein	20	35	0.363636	13	116	0.100775	8.699160483997969e-05	0.010125025130607743
group_15520		hypothetical protein	20	35	0.363636	13	116	0.100775	8.699160483997969e-05	0.010125025130607743
group_15521		hypothetical protein	20	35	0.363636	13	116	0.100775	8.699160483997969e-05	0.010125025130607743
group_8117		hypothetical protein	20	35	0.363636	13	116	0.100775	8.699160483997969e-05	0.010125025130607743
group_14470		hypothetical protein	42	13	0.763636	57	72	0.44186	8.724074581639871e-05	0.010125025130607743
yagU		inner membrane protein that contributes to acid resistance	13	42	0.236364	72	57	0.55814	8.724074581639872e-05	0.010125025130607743
group_4772	clpP_2	ATP-dependent Clp protease proteolytic subunit	40	15	0.727273	52	77	0.403101	9.182644059529468e-05	0.010125025130607743
group_9990		hypothetical protein	41	14	0.745455	55	74	0.426357	9.233315321456807e-05	0.010125025130607743
group_12032		hypothetical protein	41	14	0.745455	55	74	0.426357	9.233315321456807e-05	0.010125025130607743
group_6581		hypothetical protein	41	14	0.745455	55	74	0.426357	9.233315321456807e-05	0.010125025130607743
group_6580		hypothetical protein	41	14	0.745455	55	74	0.426357	9.233315321456807e-05	0.010125025130607743
group_14473		hypothetical protein	41	14	0.745455	55	74	0.426357	9.233315321456807e-05	0.010125025130607743
group_14471		hypothetical protein	41	14	0.745455	55	74	0.426357	9.233315321456807e-05	0.010125025130607743
group_6469	rlmD	23S rRNA methyltransferase	26	29	0.472727	23	106	0.178295	9.284655814136135e-05	0.010125025130607743
group_7595		hypothetical protein	43	12	0.781818	61	68	0.472868	9.563872195152716e-05	0.010125025130607743
group_15393		hypothetical protein	17	38	0.309091	9	120	0.0697674	9.70965314446604e-05	0.010125025130607743
group_15392		hypothetical protein	17	38	0.309091	9	120	0.0697674	9.70965314446604e-05	0.010125025130607743
group_4788	ycjQ	putative oxidoreductase, Zn-dependent and NAD(P)-binding	40	15	0.727273	53	76	0.410853	9.873629118816089e-05	0.010125025130607743
group_7039	rhsD_1	hypothetical protein	18	37	0.327273	11	118	0.0852713	9.96382181462082e-05	0.010125025130607743
rffT		4-acetamido-4,6-dideoxy-D-galactose transferase	41	14	0.745455	123	6	0.953488	0.00010189485549208533	0.010125025130607743
dmlR_3		hypothetical protein	2	53	0.0363636	35	94	0.271318	0.00010259599257944618	0.010125025130607743
yfjJ_2		hypothetical protein	2	53	0.0363636	35	94	0.271318	0.00010259599257944618	0.010125025130607743
gstB		glutathione S-transferase B	31	24	0.563636	109	20	0.844961	0.00011047730026192007	0.010125025130607743
group_7514		hypothetical protein	22	33	0.4	92	37	0.713178	0.00011186637603460537	0.010125025130607743
dhaK		dihydroxyacetone kinase subunit K	42	13	0.763636	124	5	0.96124	0.00011686327200899525	0.010125025130607743
group_9281		hypothetical protein	13	42	0.236364	5	124	0.0387597	0.00011686327200899527	0.010125025130607743
group_15427		hypothetical protein	20	35	0.363636	14	115	0.108527	0.00011786406963184244	0.010125025130607743
group_15424		hypothetical protein	20	35	0.363636	14	115	0.108527	0.00011786406963184244	0.010125025130607743
group_6082		hypothetical protein	20	35	0.363636	14	115	0.108527	0.00011786406963184244	0.010125025130607743
group_6083		hypothetical protein	20	35	0.363636	14	115	0.108527	0.00011786406963184244	0.010125025130607743
yehD_2		putative fimbrial-like adhesin protein	20	35	0.363636	14	115	0.108527	0.00011786406963184244	0.010125025130607743
group_15540		hypothetical protein	20	35	0.363636	14	115	0.108527	0.00011786406963184244	0.010125025130607743
group_15541		hypothetical protein	20	35	0.363636	14	115	0.108527	0.00011786406963184244	0.010125025130607743
yhfX		putative amino acid racemase	35	20	0.636364	115	14	0.891473	0.00011786406963184244	0.010125025130607743
group_15401		hypothetical protein	20	35	0.363636	14	115	0.108527	0.00011786406963184244	0.010125025130607743
group_15395		hypothetical protein	20	35	0.363636	14	115	0.108527	0.00011786406963184244	0.010125025130607743
group_15394		hypothetical protein	20	35	0.363636	14	115	0.108527	0.00011786406963184244	0.010125025130607743
group_15399	yehF	Protein YehF	20	35	0.363636	14	115	0.108527	0.00011786406963184244	0.010125025130607743
group_15398	yehE	putative protein	20	35	0.363636	14	115	0.108527	0.00011786406963184244	0.010125025130607743
group_15579	gspD	putative protein secretion protein for export	20	35	0.363636	14	115	0.108527	0.00011786406963184244	0.010125025130607743
group_15571		hypothetical protein	20	35	0.363636	14	115	0.108527	0.00011786406963184244	0.010125025130607743
group_15572		hypothetical protein	20	35	0.363636	14	115	0.108527	0.00011786406963184244	0.010125025130607743
gmm_2		GDP-mannose mannosyl hydrolase	20	35	0.363636	14	115	0.108527	0.00011786406963184244	0.010125025130607743
group_7634	gsiB	glutathione ABC transporter - periplasmic binding protein	20	35	0.363636	14	115	0.108527	0.00011786406963184244	0.010125025130607743
gmd_2		GDP-mannose 4,6-dehydratase	20	35	0.363636	14	115	0.108527	0.00011786406963184244	0.010125025130607743
group_15411		hypothetical protein	20	35	0.363636	14	115	0.108527	0.00011786406963184244	0.010125025130607743
group_15214	eutT	putative cobalamine adenosyltransferase in ethanolamine utilization	20	35	0.363636	14	115	0.108527	0.00011786406963184244	0.010125025130607743
outC		Type II secretion system protein C	20	35	0.363636	14	115	0.108527	0.00011786406963184244	0.010125025130607743
group_12466		hypothetical protein	35	20	0.636364	115	14	0.891473	0.00011786406963184244	0.010125025130607743
group_4619		hypothetical protein	20	35	0.363636	14	115	0.108527	0.00011786406963184244	0.010125025130607743
group_15583	xcpW	Type II secretion system protein J	20	35	0.363636	14	115	0.108527	0.00011786406963184244	0.010125025130607743
group_15587	pppA	prepilin peptidase	20	35	0.363636	14	115	0.108527	0.00011786406963184244	0.010125025130607743
group_15220		hypothetical protein	20	35	0.363636	14	115	0.108527	0.00011786406963184244	0.010125025130607743
group_15292	yfcO	putative protein	20	35	0.363636	14	115	0.108527	0.00011786406963184244	0.010125025130607743
group_15293	yfcR	putative fimbrial-like adhesin protein	20	35	0.363636	14	115	0.108527	0.00011786406963184244	0.010125025130607743
group_12774	yfcP	putative fimbrial-like adhesin protein	20	35	0.363636	14	115	0.108527	0.00011786406963184244	0.010125025130607743
group_15414		hypothetical protein	20	35	0.363636	14	115	0.108527	0.00011786406963184244	0.010125025130607743
ygcQ_1		putative flavoprotein	20	35	0.363636	14	115	0.108527	0.00011786406963184244	0.010125025130607743
ykgL		putative protein	20	35	0.363636	14	115	0.108527	0.00011786406963184244	0.010125025130607743
group_15580	gspF	putative protein secretion protein for export	20	35	0.363636	14	115	0.108527	0.00011786406963184244	0.010125025130607743
group_15582		hypothetical protein	20	35	0.363636	14	115	0.108527	0.00011786406963184244	0.010125025130607743
group_15584		hypothetical protein	20	35	0.363636	14	115	0.108527	0.00011786406963184244	0.010125025130607743
group_15586	yghD	putative secretion pathway protein, M-type protein, membrane anchored	20	35	0.363636	14	115	0.108527	0.00011786406963184244	0.010125025130607743
group_15340		hypothetical protein	20	35	0.363636	14	115	0.108527	0.00011786406963184244	0.010125025130607743
group_15294	yfcS	putative periplasmic pilus chaperone	20	35	0.363636	14	115	0.108527	0.00011786406963184244	0.010125025130607743
wfgD		UDP-Glc:alpha-D-GlcNAc-diphosphoundecaprenol beta-1,3-glucosyltransferase WfgD	20	35	0.363636	14	115	0.108527	0.00011786406963184244	0.010125025130607743
group_15333		hypothetical protein	20	35	0.363636	14	115	0.108527	0.00011786406963184244	0.010125025130607743
group_15332	yadL	hypothetical protein	20	35	0.363636	14	115	0.108527	0.00011786406963184244	0.010125025130607743
group_15331	yadM	putative fimbrial-like adhesin protein	20	35	0.363636	14	115	0.108527	0.00011786406963184244	0.010125025130607743
group_15338		hypothetical protein	20	35	0.363636	14	115	0.108527	0.00011786406963184244	0.010125025130607743
group_5442	frlB	fructoselysine 6-phosphate deglycase monomer	20	35	0.363636	14	115	0.108527	0.00011786406963184244	0.010125025130607743
cpsB_2		mannose-1-phosphate guanylyltransferase	20	35	0.363636	14	115	0.108527	0.00011786406963184244	0.010125025130607743
fcl_2		GDP-fucose synthase	20	35	0.363636	14	115	0.108527	0.00011786406963184244	0.010125025130607743
arnB_2		UDP-L-Ara4O C-4 transaminase"	20	35	0.363636	14	115	0.108527	0.00011786406963184244	0.010125025130607743
group_15325		hypothetical protein	20	35	0.363636	14	115	0.108527	0.00011786406963184244	0.010125025130607743
group_15314		hypothetical protein	20	35	0.363636	14	115	0.108527	0.00011786406963184244	0.010125025130607743
group_12915		hypothetical protein	20	35	0.363636	14	115	0.108527	0.00011786406963184244	0.010125025130607743
group_9225		hypothetical protein	20	35	0.363636	14	115	0.108527	0.00011786406963184244	0.010125025130607743
group_12775	yfcQ	putative fimbrial-like adhesin protein	20	35	0.363636	14	115	0.108527	0.00011786406963184244	0.010125025130607743
group_10852	yehA	hypothetical protein	20	35	0.363636	14	115	0.108527	0.00011786406963184244	0.010125025130607743
group_15315		hypothetical protein	20	35	0.363636	14	115	0.108527	0.00011786406963184244	0.010125025130607743
group_15317		hypothetical protein	20	35	0.363636	14	115	0.108527	0.00011786406963184244	0.010125025130607743
group_15316		hypothetical protein	20	35	0.363636	14	115	0.108527	0.00011786406963184244	0.010125025130607743
group_15481		hypothetical protein	20	35	0.363636	14	115	0.108527	0.00011786406963184244	0.010125025130607743
group_15268		hypothetical protein	20	35	0.363636	14	115	0.108527	0.00011786406963184244	0.010125025130607743
group_15267	arpA_2	regulator of acetyl CoA synthetase	20	35	0.363636	14	115	0.108527	0.00011786406963184244	0.010125025130607743
group_15266		hypothetical protein	20	35	0.363636	14	115	0.108527	0.00011786406963184244	0.010125025130607743
yehC_2		putative fimbrial chaperone	20	35	0.363636	14	115	0.108527	0.00011786406963184244	0.010125025130607743
group_15496		hypothetical protein	20	35	0.363636	14	115	0.108527	0.00011786406963184244	0.010125025130607743
group_15494		hypothetical protein	20	35	0.363636	14	115	0.108527	0.00011786406963184244	0.010125025130607743
group_15492		hypothetical protein	20	35	0.363636	14	115	0.108527	0.00011786406963184244	0.010125025130607743
group_15493		hypothetical protein	20	35	0.363636	14	115	0.108527	0.00011786406963184244	0.010125025130607743
group_15270		hypothetical protein	20	35	0.363636	14	115	0.108527	0.00011786406963184244	0.010125025130607743
perB		GDP-perosamine N-acetyltransferase	20	35	0.363636	14	115	0.108527	0.00011786406963184244	0.010125025130607743
group_10829		Methylaspartate ammonia-lyase	20	35	0.363636	14	115	0.108527	0.00011786406963184244	0.010125025130607743
group_2681	yneK_2	putative protein	20	35	0.363636	14	115	0.108527	0.00011786406963184244	0.010125025130607743
group_15478		hypothetical protein	20	35	0.363636	14	115	0.108527	0.00011786406963184244	0.010125025130607743
group_15479		hypothetical protein	20	35	0.363636	14	115	0.108527	0.00011786406963184244	0.010125025130607743
ompN_3		outer membrane pore protein N, non-specific	20	35	0.363636	14	115	0.108527	0.00011786406963184244	0.010125025130607743
group_6842		hypothetical protein	35	20	0.636364	115	14	0.891473	0.00011786406963184244	0.010125025130607743
group_7001		hypothetical protein	20	35	0.363636	14	115	0.108527	0.00011786406963184244	0.010125025130607743
stcE		Metalloprotease StcE	20	35	0.363636	14	115	0.108527	0.00011786406963184244	0.010125025130607743
group_15223		hypothetical protein	20	35	0.363636	14	115	0.108527	0.00011786406963184244	0.010125025130607743
group_15538		hypothetical protein	20	35	0.363636	14	115	0.108527	0.00011786406963184244	0.010125025130607743
pulS		Pullulanase secretion protein PulS	20	35	0.363636	14	115	0.108527	0.00011786406963184244	0.010125025130607743
group_10808		hypothetical protein	20	35	0.363636	14	115	0.108527	0.00011786406963184244	0.010125025130607743
group_15233	ypdI	YpdI colanic acid synthesis lipoprotein	20	35	0.363636	14	115	0.108527	0.00011786406963184244	0.010125025130607743
gspH		putative protein secretion protein for export	20	35	0.363636	14	115	0.108527	0.00011786406963184244	0.010125025130607743
gspL		putative protein secretion protein for export	20	35	0.363636	14	115	0.108527	0.00011786406963184244	0.010125025130607743
parE4		Toxin ParE4	20	35	0.363636	14	115	0.108527	0.00011786406963184244	0.010125025130607743
group_4539		hypothetical protein	26	29	0.472727	24	105	0.186047	0.00011831279784960973	0.010127659109211292
group_10868		hypothetical protein	46	9	0.836364	70	59	0.542636	0.0001198181506352743	0.010174796084770711
group_12756		hypothetical protein	22	33	0.4	17	112	0.131783	0.00012054350779480676	0.010174796084770711
group_12777		hypothetical protein	22	33	0.4	17	112	0.131783	0.00012054350779480676	0.010174796084770711
group_15261		hypothetical protein	22	33	0.4	17	112	0.131783	0.00012054350779480676	0.010174796084770711
ycfZ		putative inner membrane protein	21	34	0.381818	90	39	0.697674	0.00012581870505965937	0.01057602215098223
ydcO_1		putative benzoate transporter	12	43	0.218182	4	125	0.0310078	0.00012747981292412017	0.01057602215098223
group_7657	yfjD	putative inner membrane protein	12	43	0.218182	4	125	0.0310078	0.00012747981292412017	0.01057602215098223
group_15228		hypothetical protein	12	43	0.218182	4	125	0.0310078	0.00012747981292412017	0.01057602215098223
group_9180	ccdA	Antitoxin CcdA	12	43	0.218182	4	125	0.0310078	0.00012747981292412017	0.01057602215098223
group_1597		hypothetical protein	30	25	0.545455	31	98	0.24031	0.0001324725120992807	0.01087846306984771
group_10920		hypothetical protein	30	25	0.545455	31	98	0.24031	0.0001324725120992807	0.01087846306984771
group_5165		hypothetical protein	30	25	0.545455	31	98	0.24031	0.0001324725120992807	0.01087846306984771
spaS		Surface presentation of antigens protein SpaS	22	33	0.4	91	38	0.705426	0.00013422359584135647	0.010985022328570475
group_12872		hypothetical protein	29	26	0.527273	30	99	0.232558	0.00013697062598364362	0.011172099038564871
group_9935	rhaT	rhamnose / lyxose:H+ symporter	34	21	0.618182	40	89	0.310078	0.00014016506582051656	0.011394291005040313
group_15362		hypothetical protein	17	38	0.309091	10	119	0.0775194	0.00014311947916923788	0.01151850293313883
insI-2		transposase of IS30	17	38	0.309091	10	119	0.0775194	0.00014311947916923788	0.01151850293313883
group_7061	dnaB_1	primosome	17	38	0.309091	10	119	0.0775194	0.00014311947916923788	0.01151850293313883
recD_1		RecBCD enzyme subunit RecD	35	20	0.636364	42	87	0.325581	0.00014771826154257614	0.011781853926456467
group_1991		hypothetical protein	24	31	0.436364	21	108	0.162791	0.00014828901347915585	0.011781853926456467
group_7557	galF	putative uridylyltransferase subunit with GalU	27	28	0.490909	26	103	0.20155	0.00014833706697912167	0.011781853926456467
group_10872		hypothetical protein	27	28	0.490909	26	103	0.20155	0.00014833706697912167	0.011781853926456467
group_9298		hypothetical protein	30	25	0.545455	32	97	0.248062	0.00015436643518820922	0.011926141326872187
group_8712		hypothetical protein	25	30	0.454545	97	32	0.751938	0.00015436643518820922	0.011926141326872187
group_2757		hypothetical protein	36	19	0.654545	44	85	0.341085	0.00015728852390042226	0.011926141326872187
yadE_2		putative polysaccharide deacetylase lipoprotein	47	8	0.854545	73	56	0.565891	0.00016397266880356393	0.011926141326872187
group_11919		hypothetical protein	0	55	0	24	105	0.186047	0.0001669906316851747	0.011926141326872187
yahJ		putative deaminase with metallo-dependent hydrolase domain protein	55	0	1	105	24	0.813953	0.0001669906316851747	0.011926141326872187
group_5858		hypothetical protein	42	13	0.763636	59	70	0.457364	0.0001691619011465618	0.011926141326872187
efeU		Ferrous iron permease EfeU	33	22	0.6	111	18	0.860465	0.0001730058250385515	0.011926141326872187
group_6849		hypothetical protein	33	22	0.6	111	18	0.860465	0.0001730058250385515	0.011926141326872187
fhlA		FhlA transcriptional activator	33	22	0.6	111	18	0.860465	0.0001730058250385515	0.011926141326872187
group_12909		hypothetical protein	22	33	0.4	18	111	0.139535	0.00017300582503855153	0.011926141326872187
group_15339		hypothetical protein	37	18	0.672727	47	82	0.364341	0.00017464666325120416	0.011926141326872187
group_10451	yfhH	putative DNA-binding transcriptional regulator	0	55	0	23	106	0.178295	0.00017780700243287176	0.011926141326872187
yfhH		putative DNA-binding transcriptional regulator	55	0	1	106	23	0.821705	0.00017780700243287176	0.011926141326872187
group_12755		hypothetical protein	41	14	0.745455	57	72	0.44186	0.00018348510388415144	0.011926141326872187
group_10909		hypothetical protein	19	36	0.345455	13	116	0.100775	0.00018446866727869147	0.011926141326872187
ssb_2		ssDNA-binding protein	19	36	0.345455	13	116	0.100775	0.00018446866727869147	0.011926141326872187
nanM_2		N-acetylneuraminate epimerase	19	36	0.345455	13	116	0.100775	0.00018446866727869147	0.011926141326872187
group_15569		hypothetical protein	19	36	0.345455	13	116	0.100775	0.00018446866727869147	0.011926141326872187
ivbL		ilvB operon leader peptide	19	36	0.345455	13	116	0.100775	0.00018446866727869147	0.011926141326872187
group_15509		hypothetical protein	19	36	0.345455	13	116	0.100775	0.00018446866727869147	0.011926141326872187
group_6216		hypothetical protein	19	36	0.345455	13	116	0.100775	0.00018446866727869147	0.011926141326872187
gnsA		putative regulator of phosphatidylethanolamine synthesis	36	19	0.654545	116	13	0.899225	0.0001844686672786915	0.011926141326872187
group_3298		hypothetical protein	20	35	0.363636	15	114	0.116279	0.00018543804090434782	0.011926141326872187
group_15462	lpfD	putative minor fimbrial subunit LpfD	20	35	0.363636	15	114	0.116279	0.00018543804090434782	0.011926141326872187
gltC		HTH-type transcriptional regulator GltC	20	35	0.363636	15	114	0.116279	0.00018543804090434782	0.011926141326872187
yhfU		putative protein	35	20	0.636364	114	15	0.883721	0.00018543804090434782	0.011926141326872187
yhfT		putative inner membrane protein	35	20	0.636364	114	15	0.883721	0.00018543804090434782	0.011926141326872187
ybaM		small protein involved in the cell envelope stress response	35	20	0.636364	114	15	0.883721	0.00018543804090434782	0.011926141326872187
group_22393	elfG_1	putative fimbrial-like adhesin protein	20	35	0.363636	15	114	0.116279	0.00018543804090434782	0.011926141326872187
ydfG_1		3-hydroxy acid dehydrogenase monomer	20	35	0.363636	15	114	0.116279	0.00018543804090434782	0.011926141326872187
topB		DNA topoisomerase III	35	20	0.636364	114	15	0.883721	0.00018543804090434782	0.011926141326872187
rsxB_1		Ion-translocating oxidoreductase complex subunit B	20	35	0.363636	15	114	0.116279	0.00018543804090434782	0.011926141326872187
flmC		Protein FlmC	20	35	0.363636	15	114	0.116279	0.00018543804090434782	0.011926141326872187
group_9224		hypothetical protein	20	35	0.363636	15	114	0.116279	0.00018543804090434782	0.011926141326872187
group_15590		hypothetical protein	20	35	0.363636	15	114	0.116279	0.00018543804090434782	0.011926141326872187
group_12813		hypothetical protein	20	35	0.363636	15	114	0.116279	0.00018543804090434782	0.011926141326872187
group_12812		hypothetical protein	20	35	0.363636	15	114	0.116279	0.00018543804090434782	0.011926141326872187
iaaA_2		Isoaspartyl peptidase	20	35	0.363636	15	114	0.116279	0.00018543804090434782	0.011926141326872187
group_12920		hypothetical protein	20	35	0.363636	15	114	0.116279	0.00018543804090434782	0.011926141326872187
group_12740		hypothetical protein	20	35	0.363636	15	114	0.116279	0.00018543804090434782	0.011926141326872187
group_15589		hypothetical protein	20	35	0.363636	15	114	0.116279	0.00018543804090434782	0.011926141326872187
ynbE		hypothetical protein	35	20	0.636364	114	15	0.883721	0.00018543804090434782	0.011926141326872187
rcsC_2		Sensor histidine kinase RcsC	20	35	0.363636	15	114	0.116279	0.00018543804090434782	0.011926141326872187
group_10030		hypothetical protein	35	20	0.636364	114	15	0.883721	0.00018543804090434782	0.011926141326872187
gltP_1		glutamate / aspartate : H+ symporter GltP	20	35	0.363636	15	114	0.116279	0.00018543804090434782	0.011926141326872187
group_15318		hypothetical protein	20	35	0.363636	15	114	0.116279	0.00018543804090434782	0.011926141326872187
dmsB_1		dimethyl sulfoxide reductase, chain B	20	35	0.363636	15	114	0.116279	0.00018543804090434782	0.011926141326872187
group_15319	ynbE	hypothetical protein	20	35	0.363636	15	114	0.116279	0.00018543804090434782	0.011926141326872187
group_15313	mokB	regulatory peptide whose translation enables hokB expression	20	35	0.363636	15	114	0.116279	0.00018543804090434782	0.011926141326872187
group_15265	elfG_2	putative fimbrial-like adhesin protein	20	35	0.363636	15	114	0.116279	0.00018543804090434782	0.011926141326872187
group_15264	elfC_1	putative outer membrane usher protein	20	35	0.363636	15	114	0.116279	0.00018543804090434782	0.011926141326872187
group_15263	sfmA_2	putative fimbrial-like adhesin protein	20	35	0.363636	15	114	0.116279	0.00018543804090434782	0.011926141326872187
group_9216		hypothetical protein	20	35	0.363636	15	114	0.116279	0.00018543804090434782	0.011926141326872187
insA-1_2		IS1 protein InsA	20	35	0.363636	15	114	0.116279	0.00018543804090434782	0.011926141326872187
group_4410	rusA_4	endodeoxyribonuclease RUS (Holliday junction resolvase)	20	35	0.363636	15	114	0.116279	0.00018543804090434782	0.011926141326872187
ompC_2		outer membrane porin C	20	35	0.363636	15	114	0.116279	0.00018543804090434782	0.011926141326872187
group_15470		hypothetical protein	20	35	0.363636	15	114	0.116279	0.00018543804090434782	0.011926141326872187
group_10893		hypothetical protein	20	35	0.363636	15	114	0.116279	0.00018543804090434782	0.011926141326872187
group_15212		hypothetical protein	20	35	0.363636	15	114	0.116279	0.00018543804090434782	0.011926141326872187
potH		putrescine ABC transporter - membrane subunit	35	20	0.636364	114	15	0.883721	0.00018543804090434782	0.011926141326872187
group_15537	ybaM	small protein involved in the cell envelope stress response	20	35	0.363636	15	114	0.116279	0.00018543804090434782	0.011926141326872187
group_15532	ompL	putative outer membrane porin L	20	35	0.363636	15	114	0.116279	0.00018543804090434782	0.011926141326872187
group_10807	yraI_1	putative pilin chaperone	20	35	0.363636	15	114	0.116279	0.00018543804090434782	0.011926141326872187
php		putative hydrolase	35	20	0.636364	114	15	0.883721	0.00018543804090434782	0.011926141326872187
group_15239		hypothetical protein	20	35	0.363636	15	114	0.116279	0.00018543804090434782	0.011926141326872187
dmsA_1		dimethyl sulfoxide reductase, chain A	20	35	0.363636	15	114	0.116279	0.00018543804090434782	0.011926141326872187
group_16577		hypothetical protein	23	32	0.418182	19	110	0.147287	0.00018806134104706605	0.011926141326872187
group_4547		hypothetical protein	23	32	0.418182	19	110	0.147287	0.00018806134104706605	0.011926141326872187
group_12899		hypothetical protein	23	32	0.418182	19	110	0.147287	0.00018806134104706605	0.011926141326872187
group_15534		hypothetical protein	23	32	0.418182	19	110	0.147287	0.00018806134104706605	0.011926141326872187
malX		maltose / glucose PTS permease - MalX subunit	32	23	0.581818	110	19	0.852713	0.00018806134104706608	0.011926141326872187
group_10312	ycaM	YcaM predicted APC amino acid transporter	27	28	0.490909	27	102	0.209302	0.00019428925547256587	0.012129988667498346
dicA		DicA DNA-binding transcriptional repressor	38	17	0.690909	50	79	0.387597	0.00019532730035894897	0.012129988667498346
bluF		blue light-responsive regulator of BluR	34	21	0.618182	113	16	0.875969	0.00019828588286189246	0.012129988667498346
group_15407		hypothetical protein	21	34	0.381818	16	113	0.124031	0.00019828588286189246	0.012129988667498346
group_15444		hypothetical protein	21	34	0.381818	16	113	0.124031	0.00019828588286189246	0.012129988667498346
group_8617	mltB	membrane-bound lytic murein transglycosylase B	21	34	0.381818	16	113	0.124031	0.00019828588286189246	0.012129988667498346
group_15617		hypothetical protein	21	34	0.381818	16	113	0.124031	0.00019828588286189246	0.012129988667498346
ycgX		putative protein	34	21	0.618182	113	16	0.875969	0.00019828588286189246	0.012129988667498346
group_10860		hypothetical protein	21	34	0.381818	16	113	0.124031	0.00019828588286189246	0.012129988667498346
group_10863		hypothetical protein	21	34	0.381818	16	113	0.124031	0.00019828588286189246	0.012129988667498346
group_10864		hypothetical protein	21	34	0.381818	16	113	0.124031	0.00019828588286189246	0.012129988667498346
group_12579		hypothetical protein	21	34	0.381818	16	113	0.124031	0.00019828588286189246	0.012129988667498346
group_10859		hypothetical protein	21	34	0.381818	16	113	0.124031	0.00019828588286189246	0.012129988667498346
group_4538		hypothetical protein	21	34	0.381818	16	113	0.124031	0.00019828588286189246	0.012129988667498346
yifK		YifK APC transporter	39	16	0.709091	120	9	0.930233	0.00021356242414447896	0.013031611397733005
group_15442		hypothetical protein	45	10	0.818182	68	61	0.527132	0.00023264809317352362	0.013829847592704001
group_2412		hypothetical protein	10	45	0.181818	61	68	0.472868	0.00023264809317352365	0.013829847592704001
group_5625	malX	maltose / glucose PTS permease - MalX subunit	23	32	0.418182	20	109	0.155039	0.0002340160732383139	0.013829847592704001
cirA_3		outer membrane receptor involved in uptake of ferric dihyroxybenzoylserine	23	32	0.418182	20	109	0.155039	0.0002340160732383139	0.013829847592704001
group_7545	mdtM	multidrug efflux transporter MdtM	23	32	0.418182	20	109	0.155039	0.0002340160732383139	0.013829847592704001
group_6774		hypothetical protein	23	32	0.418182	20	109	0.155039	0.0002340160732383139	0.013829847592704001
hemS		Hemin transport protein HemS	23	32	0.418182	20	109	0.155039	0.0002340160732383139	0.013829847592704001
mhbM		3-hydroxybenzoate 6-hydroxylase	23	32	0.418182	20	109	0.155039	0.0002340160732383139	0.013829847592704001
group_14475		hypothetical protein	23	32	0.418182	20	109	0.155039	0.0002340160732383139	0.013829847592704001
hmuT		Hemin-binding periplasmic protein HmuT	23	32	0.418182	20	109	0.155039	0.0002340160732383139	0.013829847592704001
group_10766		hypothetical protein	14	41	0.254545	7	122	0.0542636	0.00023520731509572956	0.013829847592704001
treA		periplasmic trehalase	41	14	0.745455	122	7	0.945736	0.00023520731509572956	0.013829847592704001
ymgE		putative inner membrane protein	41	14	0.745455	122	7	0.945736	0.00023520731509572956	0.013829847592704001
dhaM		dihydroxyacetone kinase subunit M	41	14	0.745455	122	7	0.945736	0.00023520731509572956	0.013829847592704001
group_17747		ISL3 family transposase ISEc38	14	41	0.254545	7	122	0.0542636	0.00023520731509572956	0.013829847592704001
group_12323		hypothetical protein	5	50	0.0909091	45	84	0.348837	0.00023704211158528303	0.01390398342167913
group_7513		hypothetical protein	33	22	0.6	39	90	0.302326	0.00024655353835747025	0.014392191486047512
group_9933	sodA	superoxide dismutase (Mn)	33	22	0.6	39	90	0.302326	0.00024655353835747025	0.014392191486047512
rhsA		hypothetical protein	48	7	0.872727	78	51	0.604651	0.0002515491585537447	0.014648505687414578
acpP_1		Acyl carrier protein	26	29	0.472727	98	31	0.75969	0.00026130129050348224	0.015091441600276936
group_1217	yhdJ_2	DNA adenine methyltransferase	21	34	0.381818	17	112	0.131783	0.0002638623396844064	0.015091441600276936
group_7346	ubiD_1	3-octaprenyl-4-hydroxybenzoate carboxy-lyase monomer	21	34	0.381818	17	112	0.131783	0.0002638623396844064	0.015091441600276936
group_9197		hypothetical protein	44	11	0.8	66	63	0.511628	0.00027019464046568203	0.015091441600276936
alx_2		putative membrane-bound redox modulator that is induced by high pH	44	11	0.8	66	63	0.511628	0.00027019464046568203	0.015091441600276936
stiP		Cysteine protease StiP	44	11	0.8	66	63	0.511628	0.00027019464046568203	0.015091441600276936
yceD_2		General stress protein 16U	44	11	0.8	66	63	0.511628	0.00027019464046568203	0.015091441600276936
yceD_3		General stress protein 16U	44	11	0.8	66	63	0.511628	0.00027019464046568203	0.015091441600276936
group_10787		hypothetical protein	44	11	0.8	66	63	0.511628	0.00027019464046568203	0.015091441600276936
group_10786		hypothetical protein	44	11	0.8	66	63	0.511628	0.00027019464046568203	0.015091441600276936
group_12751		hypothetical protein	44	11	0.8	66	63	0.511628	0.00027019464046568203	0.015091441600276936
group_15248		hypothetical protein	44	11	0.8	66	63	0.511628	0.00027019464046568203	0.015091441600276936
group_15247		hypothetical protein	44	11	0.8	66	63	0.511628	0.00027019464046568203	0.015091441600276936
yceD_1		General stress protein 16U	44	11	0.8	66	63	0.511628	0.00027019464046568203	0.015091441600276936
group_9676		hypothetical protein	19	36	0.345455	14	115	0.108527	0.00027099183059320814	0.015091441600276936
ygfI_2		putative DNA-binding transcriptional regulator LYSR-type	19	36	0.345455	14	115	0.108527	0.00027099183059320814	0.015091441600276936
group_15588		hypothetical protein	19	36	0.345455	14	115	0.108527	0.00027099183059320814	0.015091441600276936
group_4180		hypothetical protein	19	36	0.345455	14	115	0.108527	0.00027099183059320814	0.015091441600276936
group_6992		hypothetical protein	19	36	0.345455	14	115	0.108527	0.00027099183059320814	0.015091441600276936
group_3989		hypothetical protein	13	42	0.236364	6	123	0.0465116	0.0002840885502837166	0.015748387026597335
group_4587		hypothetical protein	13	42	0.236364	6	123	0.0465116	0.0002840885502837166	0.015748387026597335
group_10742		hypothetical protein	4	51	0.0727273	41	88	0.317829	0.0002894275271684688	0.01600772110880401
group_15259		hypothetical protein	43	12	0.781818	63	66	0.488372	0.0002922608207538256	0.01609095086991233
group_1780		hypothetical protein	43	12	0.781818	63	66	0.488372	0.0002922608207538256	0.01609095086991233
ylpA_1		Lipoprotein YlpA	34	21	0.618182	42	87	0.325581	0.00030134859398794835	0.016478938350695367
group_10772		hypothetical protein	34	21	0.618182	42	87	0.325581	0.00030134859398794835	0.016478938350695367
group_15567		hypothetical protein	30	25	0.545455	33	96	0.255814	0.0003061684196506262	0.016704797220802748
relA		GDP pyrophosphokinase / GTP pyrophosphokinase	55	0	1	107	22	0.829457	0.00030934875653816825	0.016802631450980102
group_5588	insE-1	IS3 element protein InsE	0	55	0	22	107	0.170543	0.00030934875653816825	0.016802631450980102
group_9196		hypothetical protein	43	12	0.781818	64	65	0.496124	0.0003143662884893177	0.017036964963431146
rspB		putative oxidoreductase, Zn-dependent and NAD(P)-binding	31	24	0.563636	107	22	0.829457	0.00031767453560213924	0.017177825055718354
elfC_3		putative outer membrane usher protein	12	43	0.218182	5	124	0.0387597	0.0003320523897888895	0.017667045996255563
group_4615		hypothetical protein	12	43	0.218182	5	124	0.0387597	0.0003320523897888895	0.017667045996255563
group_15460		hypothetical protein	12	43	0.218182	5	124	0.0387597	0.0003320523897888895	0.017667045996255563
group_15452		hypothetical protein	12	43	0.218182	5	124	0.0387597	0.0003320523897888895	0.017667045996255563
group_15453		hypothetical protein	12	43	0.218182	5	124	0.0387597	0.0003320523897888895	0.017667045996255563
ycjN_1		YcjN/YcjO/YcjP ABC transporter	41	14	0.745455	58	71	0.449612	0.0003325561599295165	0.017667045996255563
group_8110		hypothetical protein	41	14	0.745455	58	71	0.449612	0.0003325561599295165	0.017667045996255563
group_25843		tRNA-Leu(cag)	40	15	0.727273	121	8	0.937984	0.00033753179746348844	0.017890071501551898
group_14635		hypothetical protein	6	49	0.109091	47	82	0.364341	0.00033896977581887805	0.017890071501551898
group_8913		hypothetical protein	6	49	0.109091	47	82	0.364341	0.00033896977581887805	0.017890071501551898
group_1278		hypothetical protein	16	39	0.290909	10	119	0.0775194	0.0003424646147517905	0.01795715431247213
group_15433		hypothetical protein	16	39	0.290909	10	119	0.0775194	0.0003424646147517905	0.01795715431247213
group_10488	yifK	YifK APC transporter	16	39	0.290909	10	119	0.0775194	0.0003424646147517905	0.01795715431247213
group_3932	lsrA	AI-2 ABC transporter - ATP binding subunit	37	18	0.672727	49	80	0.379845	0.0003522179141376776	0.01837271236218099
group_10398		hypothetical protein	41	14	0.745455	59	70	0.457364	0.0003555980558841543	0.01837271236218099
group_1549		hypothetical protein	41	14	0.745455	59	70	0.457364	0.0003555980558841543	0.01837271236218099
group_5838		hypothetical protein	30	25	0.545455	34	95	0.263566	0.0003556987450098198	0.01837271236218099
group_5230	gmr	modulator of RNase II stability	30	25	0.545455	34	95	0.263566	0.0003556987450098198	0.01837271236218099
yqhD		NADP-dependent dehydrogenase	25	30	0.454545	95	34	0.736434	0.0003556987450098198	0.01837271236218099
group_7531		hypothetical protein	25	30	0.454545	95	34	0.736434	0.0003556987450098198	0.01837271236218099
group_23491		hypothetical protein	46	9	0.836364	72	57	0.55814	0.00036066549533966634	0.018490561555385608
group_11923		hypothetical protein	9	46	0.163636	57	72	0.44186	0.00036066549533966634	0.018490561555385608
borD_1		bacteriophage lambda Bor protein	11	44	0.2	4	125	0.0310078	0.0003715720921377472	0.018490561555385608
group_8097		hypothetical protein	11	44	0.2	4	125	0.0310078	0.0003715720921377472	0.018490561555385608
yhdY		YhdW/YhdX/YhdY/YhdZ ABC transporter	44	11	0.8	125	4	0.968992	0.0003715720921377472	0.018490561555385608
group_9800	efeU	Ferrous iron permease EfeU	22	33	0.4	19	110	0.147287	0.00037597199876683747	0.018490561555385608
group_8557	rutA	pyrimidine oxygenase	22	33	0.4	19	110	0.147287	0.00037597199876683747	0.018490561555385608
hipB		HipB-HipA antitoxin/toxin complex and DNA-binding transcriptional repressor	33	22	0.6	110	19	0.852713	0.00037597199876683747	0.018490561555385608
group_2429		hypothetical protein	33	22	0.6	110	19	0.852713	0.00037597199876683747	0.018490561555385608
nhoA_1		N-hydroxyarylamine O-acetyltransferase	22	33	0.4	19	110	0.147287	0.00037597199876683747	0.018490561555385608
group_1293	arpA_1	regulator of acetyl CoA synthetase	9	46	0.163636	56	73	0.434109	0.00038081955345472656	0.018490561555385608
group_15576		hypothetical protein	46	9	0.836364	73	56	0.565891	0.00038081955345472656	0.018490561555385608
lpxM_2		myristoyl-acyl carrier protein (ACP)-dependent acyltransferase	46	9	0.836364	73	56	0.565891	0.00038081955345472656	0.018490561555385608
mshA_2		D-inositol-3-phosphate glycosyltransferase	46	9	0.836364	73	56	0.565891	0.00038081955345472656	0.018490561555385608
group_6994		hypothetical protein	10	45	0.181818	3	126	0.0232558	0.0003907791840766715	0.018490561555385608
group_6181		hypothetical protein	40	15	0.727273	57	72	0.44186	0.00039408757979041945	0.018490561555385608
group_15565	lexA_2	LexA repressor	18	37	0.327273	13	116	0.100775	0.0004037528721322471	0.018490561555385608
group_9244		hypothetical protein	18	37	0.327273	13	116	0.100775	0.0004037528721322471	0.018490561555385608
group_4704	yliE	putative c-di-GMP-specific phosphodiesterase	24	31	0.436364	23	106	0.178295	0.0004056145297923747	0.018490561555385608
group_5844		hypothetical protein	24	31	0.436364	23	106	0.178295	0.0004056145297923747	0.018490561555385608
gsiB		glutathione ABC transporter - periplasmic binding protein	31	24	0.563636	106	23	0.821705	0.00040561452979237473	0.018490561555385608
group_3727		hypothetical protein	20	35	0.363636	16	113	0.124031	0.00041064693980588055	0.018490561555385608
group_9190		hypothetical protein	20	35	0.363636	16	113	0.124031	0.00041064693980588055	0.018490561555385608
group_10912		hypothetical protein	20	35	0.363636	16	113	0.124031	0.00041064693980588055	0.018490561555385608
elfC_6		putative outer membrane usher protein	20	35	0.363636	16	113	0.124031	0.00041064693980588055	0.018490561555385608
group_15570		hypothetical protein	20	35	0.363636	16	113	0.124031	0.00041064693980588055	0.018490561555385608
group_15573	marB	multiple antibiotic resistance protein	20	35	0.363636	16	113	0.124031	0.00041064693980588055	0.018490561555385608
group_5372		hypothetical protein	20	35	0.363636	16	113	0.124031	0.00041064693980588055	0.018490561555385608
yiaK		2,3-diketo-L-gulonate reductase monomer	35	20	0.636364	113	16	0.875969	0.00041064693980588055	0.018490561555385608
group_15383		hypothetical protein	20	35	0.363636	16	113	0.124031	0.00041064693980588055	0.018490561555385608
mltB		membrane-bound lytic murein transglycosylase B	35	20	0.636364	113	16	0.875969	0.00041064693980588055	0.018490561555385608
ycjY_6		putative hydrolase	20	35	0.363636	16	113	0.124031	0.00041064693980588055	0.018490561555385608
yehC		putative fimbrial chaperone	35	20	0.636364	113	16	0.875969	0.00041064693980588055	0.018490561555385608
yehD		putative fimbrial-like adhesin protein	35	20	0.636364	113	16	0.875969	0.00041064693980588055	0.018490561555385608
group_18452	tir	Translocated intimin receptor Tir	20	35	0.363636	16	113	0.124031	0.00041064693980588055	0.018490561555385608
group_15289	ycaN	putative transcriptional regulator LYSR-type	20	35	0.363636	16	113	0.124031	0.00041064693980588055	0.018490561555385608
group_15283	eaeB	Protein EaeB	20	35	0.363636	16	113	0.124031	0.00041064693980588055	0.018490561555385608
group_15282		hypothetical protein	20	35	0.363636	16	113	0.124031	0.00041064693980588055	0.018490561555385608
group_15281		hypothetical protein	20	35	0.363636	16	113	0.124031	0.00041064693980588055	0.018490561555385608
group_15280	eae	Intimin	20	35	0.363636	16	113	0.124031	0.00041064693980588055	0.018490561555385608
group_14414		hypothetical protein	35	20	0.636364	113	16	0.875969	0.00041064693980588055	0.018490561555385608
blr		beta-lactam resistance protein	20	35	0.363636	16	113	0.124031	0.00041064693980588055	0.018490561555385608
nepI_2		purine ribonucleoside efflux transporter	20	35	0.363636	16	113	0.124031	0.00041064693980588055	0.018490561555385608
group_12807		hypothetical protein	20	35	0.363636	16	113	0.124031	0.00041064693980588055	0.018490561555385608
group_15290	ycjY_1	putative hydrolase	20	35	0.363636	16	113	0.124031	0.00041064693980588055	0.018490561555385608
group_15384		hypothetical protein	20	35	0.363636	16	113	0.124031	0.00041064693980588055	0.018490561555385608
group_9100	topB	DNA topoisomerase III	20	35	0.363636	16	113	0.124031	0.00041064693980588055	0.018490561555385608
group_7009		hypothetical protein	20	35	0.363636	16	113	0.124031	0.00041064693980588055	0.018490561555385608
group_15276		hypothetical protein	20	35	0.363636	16	113	0.124031	0.00041064693980588055	0.018490561555385608
group_12902		hypothetical protein	20	35	0.363636	16	113	0.124031	0.00041064693980588055	0.018490561555385608
yicO_2		putative membrane protein with possible relationship to novobiocin and deoxycholate resistance	20	35	0.363636	16	113	0.124031	0.00041064693980588055	0.018490561555385608
group_12768		hypothetical protein	20	35	0.363636	16	113	0.124031	0.00041064693980588055	0.018490561555385608
group_12778		hypothetical protein	20	35	0.363636	16	113	0.124031	0.00041064693980588055	0.018490561555385608
group_15488		hypothetical protein	20	35	0.363636	16	113	0.124031	0.00041064693980588055	0.018490561555385608
group_15487		hypothetical protein	20	35	0.363636	16	113	0.124031	0.00041064693980588055	0.018490561555385608
sctC_2		Type 3 secretion system secretin	20	35	0.363636	16	113	0.124031	0.00041064693980588055	0.018490561555385608
group_15277		hypothetical protein	20	35	0.363636	16	113	0.124031	0.00041064693980588055	0.018490561555385608
group_15278		hypothetical protein	20	35	0.363636	16	113	0.124031	0.00041064693980588055	0.018490561555385608
group_15279		hypothetical protein	20	35	0.363636	16	113	0.124031	0.00041064693980588055	0.018490561555385608
scpA		methylmalonyl-CoA mutase	35	20	0.636364	113	16	0.875969	0.00041064693980588055	0.018490561555385608
ycjZ_2		putative transcriptional regulator LysR-type	20	35	0.363636	16	113	0.124031	0.00041064693980588055	0.018490561555385608
yehE		putative protein	35	20	0.636364	113	16	0.875969	0.00041064693980588055	0.018490561555385608
fadH_1		2,4-dienoyl-CoA reductase	20	35	0.363636	16	113	0.124031	0.00041064693980588055	0.018490561555385608
yiaJ		YiaJ DNA-binding transcriptional repressor	35	20	0.636364	113	16	0.875969	0.00041064693980588055	0.018490561555385608
group_2687		hypothetical protein	20	35	0.363636	16	113	0.124031	0.00041064693980588055	0.018490561555385608
yccE_1		putative protein	20	35	0.363636	16	113	0.124031	0.00041064693980588055	0.018490561555385608
group_7002		hypothetical protein	20	35	0.363636	16	113	0.124031	0.00041064693980588055	0.018490561555385608
yfhM		alpha-macroglobulin	35	20	0.636364	113	16	0.875969	0.00041064693980588055	0.018490561555385608
group_8115		hypothetical protein	20	35	0.363636	16	113	0.124031	0.00041064693980588055	0.018490561555385608
manZ_2		mannose PTS permease - ManZ subunit	45	10	0.818182	70	59	0.542636	0.00042601698990904355	0.019076269095280186
group_8053		hypothetical protein	45	10	0.818182	70	59	0.542636	0.00042601698990904355	0.019076269095280186
ompX_2		outer membrane protein X	32	23	0.581818	38	91	0.294574	0.00043110167847819537	0.01926833609065366
galF		putative uridylyltransferase subunit with GalU	27	28	0.490909	99	30	0.767442	0.00044384542931578963	0.019801391390745864
group_12881		hypothetical protein	44	11	0.8	67	62	0.51938	0.00047912471960241134	0.021296874004345715
group_15457		hypothetical protein	44	11	0.8	67	62	0.51938	0.00047912471960241134	0.021296874004345715
ytfR_3		galactofuranose / galactopyranose ABC transporter - putative ATP binding subunit	15	40	0.272727	9	120	0.0697674	0.0004871016080612378	0.021611788379640083
sodA		superoxide dismutase (Mn)	23	32	0.418182	90	39	0.697674	0.0004935358186402361	0.021857230724972067
group_6907		hypothetical protein	22	33	0.4	20	109	0.155039	0.0005011259823988591	0.022112526272517967
group_6848		hypothetical protein	33	22	0.6	109	20	0.844961	0.0005011259823988591	0.022112526272517967
group_15445		hypothetical protein	44	11	0.8	68	61	0.527132	0.0005031065322080034	0.022158602936858025
group_4504		hypothetical protein	1	54	0.0181818	27	102	0.209302	0.0005133971312379571	0.022158602936858025
group_4543	ygcS	YgcS MFS transporter	33	22	0.6	41	88	0.317829	0.000516075001384326	0.022158602936858025
group_8810	xylR	XylR transcriptional activator	23	32	0.418182	21	108	0.162791	0.0005330716613546541	0.022158602936858025
parM		Plasmid segregation protein ParM	23	32	0.418182	21	108	0.162791	0.0005330716613546541	0.022158602936858025
group_12749		hypothetical protein	43	12	0.781818	65	64	0.503876	0.0005350886837314152	0.022158602936858025
group_12750		hypothetical protein	43	12	0.781818	65	64	0.503876	0.0005350886837314152	0.022158602936858025
group_10299	potH	putrescine ABC transporter - membrane subunit	20	35	0.363636	17	112	0.131783	0.0005799196805765939	0.022158602936858025
ulaB_1		L-ascorbate PTS permease - UlaB subunit	20	35	0.363636	17	112	0.131783	0.0005799196805765939	0.022158602936858025
cdhR_1		HTH-type transcriptional regulator CdhR	20	35	0.363636	17	112	0.131783	0.0005799196805765939	0.022158602936858025
group_15555		hypothetical protein	20	35	0.363636	17	112	0.131783	0.0005799196805765939	0.022158602936858025
tnaA		tryptophanase / L-cysteine desulfhydrase	35	20	0.636364	112	17	0.868217	0.0005799196805765939	0.022158602936858025
group_15549		hypothetical protein	20	35	0.363636	17	112	0.131783	0.0005799196805765939	0.022158602936858025
btuR_2		cobinamide adenosyltransferase / cobalamin adenosyltransferase	20	35	0.363636	17	112	0.131783	0.0005799196805765939	0.022158602936858025
ydjI_1		putative aldolase	20	35	0.363636	17	112	0.131783	0.0005799196805765939	0.022158602936858025
mxiC		Protein MxiC	20	35	0.363636	17	112	0.131783	0.0005799196805765939	0.022158602936858025
yhfW		putative mutase	35	20	0.636364	112	17	0.868217	0.0005799196805765939	0.022158602936858025
ydbD_2		protein involved in detoxification of methylglyoxal	20	35	0.363636	17	112	0.131783	0.0005799196805765939	0.022158602936858025
group_7049		hypothetical protein	20	35	0.363636	17	112	0.131783	0.0005799196805765939	0.022158602936858025
group_12870		hypothetical protein	20	35	0.363636	17	112	0.131783	0.0005799196805765939	0.022158602936858025
group_12720	gspO	leader peptidase, integral membrane protein	20	35	0.363636	17	112	0.131783	0.0005799196805765939	0.022158602936858025
group_12868		hypothetical protein	20	35	0.363636	17	112	0.131783	0.0005799196805765939	0.022158602936858025
group_12861	fimC_2	periplasmic chaperone, required for type 1 fimbriae	20	35	0.363636	17	112	0.131783	0.0005799196805765939	0.022158602936858025
group_15221	ydcR_1	fused predicted DNA-binding transcriptional regulator and predicted amino transferase	20	35	0.363636	17	112	0.131783	0.0005799196805765939	0.022158602936858025
group_15298		hypothetical protein	20	35	0.363636	17	112	0.131783	0.0005799196805765939	0.022158602936858025
group_10895		hypothetical protein	20	35	0.363636	17	112	0.131783	0.0005799196805765939	0.022158602936858025
ulaA_1		L-ascorbate PTS permease - UlaA subunit	20	35	0.363636	17	112	0.131783	0.0005799196805765939	0.022158602936858025
rbsA_3		ribose ABC transporter - putative ATP binding subunit	20	35	0.363636	17	112	0.131783	0.0005799196805765939	0.022158602936858025
group_15412		hypothetical protein	20	35	0.363636	17	112	0.131783	0.0005799196805765939	0.022158602936858025
group_12741		hypothetical protein	20	35	0.363636	17	112	0.131783	0.0005799196805765939	0.022158602936858025
oatA		hypothetical protein	20	35	0.363636	17	112	0.131783	0.0005799196805765939	0.022158602936858025
group_15299		hypothetical protein	20	35	0.363636	17	112	0.131783	0.0005799196805765939	0.022158602936858025
group_15295	papC	Outer membrane usher protein PapC	20	35	0.363636	17	112	0.131783	0.0005799196805765939	0.022158602936858025
ydjH_1		putative kinase	20	35	0.363636	17	112	0.131783	0.0005799196805765939	0.022158602936858025
yehD_1		putative fimbrial-like adhesin protein	20	35	0.363636	17	112	0.131783	0.0005799196805765939	0.022158602936858025
group_15330	htrE	putative outer membrane usher protein	20	35	0.363636	17	112	0.131783	0.0005799196805765939	0.022158602936858025
group_11835		hypothetical protein	35	20	0.636364	112	17	0.868217	0.0005799196805765939	0.022158602936858025
group_11833		hypothetical protein	35	20	0.636364	112	17	0.868217	0.0005799196805765939	0.022158602936858025
torR_6		TorR transcriptional dual regulator	20	35	0.363636	17	112	0.131783	0.0005799196805765939	0.022158602936858025
group_12760		hypothetical protein	20	35	0.363636	17	112	0.131783	0.0005799196805765939	0.022158602936858025
group_15328	yadN	putative fimbrial-like adhesin protein	20	35	0.363636	17	112	0.131783	0.0005799196805765939	0.022158602936858025
dgoK		2-dehydro-3-deoxygalactonate kinase	35	20	0.636364	112	17	0.868217	0.0005799196805765939	0.022158602936858025
dgoD		D-galactonate dehydratase	35	20	0.636364	112	17	0.868217	0.0005799196805765939	0.022158602936858025
dgoA		2-oxo-3-deoxygalactonate 6-phosphate aldolase	35	20	0.636364	112	17	0.868217	0.0005799196805765939	0.022158602936858025
dgoR		putative DNA-binding transcriptional regulator	35	20	0.636364	112	17	0.868217	0.0005799196805765939	0.022158602936858025
prsE		Type I secretion system membrane fusion protein PrsE	20	35	0.363636	17	112	0.131783	0.0005799196805765939	0.022158602936858025
ygbN		YgbN Gnt transporter	35	20	0.636364	112	17	0.868217	0.0005799196805765939	0.022158602936858025
ygbL		putative class II aldolase	35	20	0.636364	112	17	0.868217	0.0005799196805765939	0.022158602936858025
ygbI		putative DNA-binding transcriptional regulator, DEOR-type	35	20	0.636364	112	17	0.868217	0.0005799196805765939	0.022158602936858025
invF		Invasion protein InvF	20	35	0.363636	17	112	0.131783	0.0005799196805765939	0.022158602936858025
group_15483		hypothetical protein	20	35	0.363636	17	112	0.131783	0.0005799196805765939	0.022158602936858025
group_15482		hypothetical protein	20	35	0.363636	17	112	0.131783	0.0005799196805765939	0.022158602936858025
yaiP		putative glucosyltransferase	35	20	0.636364	112	17	0.868217	0.0005799196805765939	0.022158602936858025
yaiO		outer membrane protein	35	20	0.636364	112	17	0.868217	0.0005799196805765939	0.022158602936858025
yehC_1		putative fimbrial chaperone	20	35	0.363636	17	112	0.131783	0.0005799196805765939	0.022158602936858025
yadV_1		putative pilin chaperone similar to PapD	20	35	0.363636	17	112	0.131783	0.0005799196805765939	0.022158602936858025
sopA		hypothetical protein	20	35	0.363636	17	112	0.131783	0.0005799196805765939	0.022158602936858025
fimI_3		fimbrial protein	20	35	0.363636	17	112	0.131783	0.0005799196805765939	0.022158602936858025
group_7034		hypothetical protein	20	35	0.363636	17	112	0.131783	0.0005799196805765939	0.022158602936858025
group_10844	yadK	putative fimbrial-like adhesin protein	20	35	0.363636	17	112	0.131783	0.0005799196805765939	0.022158602936858025
group_15304	ybgP	putative fimbrial chaperone	20	35	0.363636	17	112	0.131783	0.0005799196805765939	0.022158602936858025
group_15305	ybgO	putative fimbrial-like adhesin protein	20	35	0.363636	17	112	0.131783	0.0005799196805765939	0.022158602936858025
group_15303	ybgD	putative fimbrial-like adhesin protein	20	35	0.363636	17	112	0.131783	0.0005799196805765939	0.022158602936858025
group_15271		hypothetical protein	20	35	0.363636	17	112	0.131783	0.0005799196805765939	0.022158602936858025
fumA_2		fumarase A monomer	20	35	0.363636	17	112	0.131783	0.0005799196805765939	0.022158602936858025
group_12790		hypothetical protein	20	35	0.363636	17	112	0.131783	0.0005799196805765939	0.022158602936858025
kptA		enzyme with tRNA 2'-phosphotransferase activity	35	20	0.636364	112	17	0.868217	0.0005799196805765939	0.022158602936858025
group_10834	ybgQ	putative outer membrane usher protein	20	35	0.363636	17	112	0.131783	0.0005799196805765939	0.022158602936858025
group_15461	fimI_2	fimbrial protein	20	35	0.363636	17	112	0.131783	0.0005799196805765939	0.022158602936858025
yhhS_1		putative transport protein YhhS	20	35	0.363636	17	112	0.131783	0.0005799196805765939	0.022158602936858025
group_12905		hypothetical protein	20	35	0.363636	17	112	0.131783	0.0005799196805765939	0.022158602936858025
group_15477		hypothetical protein	20	35	0.363636	17	112	0.131783	0.0005799196805765939	0.022158602936858025
gcvA_2		GcvA DNA-binding transcriptional dual regulator	20	35	0.363636	17	112	0.131783	0.0005799196805765939	0.022158602936858025
tolC_2		TolC monomer	20	35	0.363636	17	112	0.131783	0.0005799196805765939	0.022158602936858025
ltxB		Leukotoxin export ATP-binding protein LtxB	20	35	0.363636	17	112	0.131783	0.0005799196805765939	0.022158602936858025
rbsB_2		ribose ABC transporter - putative periplasmic binding protein	20	35	0.363636	17	112	0.131783	0.0005799196805765939	0.022158602936858025
rbsC_4		ribose ABC transporter - membrane subunit	20	35	0.363636	17	112	0.131783	0.0005799196805765939	0.022158602936858025
group_8096		hypothetical protein	20	35	0.363636	17	112	0.131783	0.0005799196805765939	0.022158602936858025
group_15527		hypothetical protein	20	35	0.363636	17	112	0.131783	0.0005799196805765939	0.022158602936858025
group_15528		hypothetical protein	20	35	0.363636	17	112	0.131783	0.0005799196805765939	0.022158602936858025
sfmM2		L-tyrosine C(3)-methyltransferase	20	35	0.363636	17	112	0.131783	0.0005799196805765939	0.022158602936858025
yabP		putative protein	20	35	0.363636	17	112	0.131783	0.0005799196805765939	0.022158602936858025
group_5931		hypothetical protein	20	35	0.363636	17	112	0.131783	0.0005799196805765939	0.022158602936858025
group_2416		hypothetical protein	3	52	0.0545455	35	94	0.271318	0.0005841862924055539	0.022251435430070035
group_800		hypothetical protein	3	52	0.0545455	35	94	0.271318	0.0005841862924055539	0.022251435430070035
rbsC_1		ribose ABC transporter - membrane subunit	53	2	0.963636	98	31	0.75969	0.0005913617805596259	0.022383967396963966
group_8969		hypothetical protein	2	53	0.0363636	31	98	0.24031	0.0005913617805596259	0.022383967396963966
group_8894		hypothetical protein	53	2	0.963636	98	31	0.75969	0.0005913617805596259	0.022383967396963966
rbsC_2		ribose ABC transporter - membrane subunit	53	2	0.963636	98	31	0.75969	0.0005913617805596259	0.022383967396963966
group_8114		hypothetical protein	42	13	0.763636	63	66	0.488372	0.000599399110269483	0.022652797888109557
group_12733		hypothetical protein	26	29	0.472727	27	102	0.209302	0.0006139257054137363	0.02278399803714051
group_7542		hypothetical protein	21	34	0.381818	18	111	0.139535	0.0006172528938530402	0.02278399803714051
group_1810	mokC_2	hypothetical protein	21	34	0.381818	18	111	0.139535	0.0006172528938530402	0.02278399803714051
mdtD		putative transport protein MdtD	34	21	0.618182	111	18	0.860465	0.0006172528938530402	0.02278399803714051
group_15342		hypothetical protein	21	34	0.381818	18	111	0.139535	0.0006172528938530402	0.02278399803714051
group_15343	yjiJ	putative transport protein	21	34	0.381818	18	111	0.139535	0.0006172528938530402	0.02278399803714051
group_15341		hypothetical protein	21	34	0.381818	18	111	0.139535	0.0006172528938530402	0.02278399803714051
yajI		putative lipoprotein	34	21	0.618182	111	18	0.860465	0.0006172528938530402	0.02278399803714051
group_10847	yeeJ_2	adhesin	21	34	0.381818	18	111	0.139535	0.0006172528938530402	0.02278399803714051
group_4630		hypothetical protein	18	37	0.327273	14	115	0.108527	0.0006196796844574591	0.02278399803714051
group_12759		hypothetical protein	18	37	0.327273	14	115	0.108527	0.0006196796844574591	0.02278399803714051
tdcR		hypothetical protein	18	37	0.327273	14	115	0.108527	0.0006196796844574591	0.02278399803714051
group_10768		hypothetical protein	18	37	0.327273	14	115	0.108527	0.0006196796844574591	0.02278399803714051
group_15241		hypothetical protein	35	20	0.636364	46	83	0.356589	0.000619740493564438	0.02278399803714051
group_15405		hypothetical protein	17	38	0.309091	12	117	0.0930233	0.0006197999878834095	0.02278399803714051
group_15406		hypothetical protein	17	38	0.309091	12	117	0.0930233	0.0006197999878834095	0.02278399803714051
group_12810		hypothetical protein	17	38	0.309091	12	117	0.0930233	0.0006197999878834095	0.02278399803714051
group_7705		hypothetical protein	6	49	0.109091	45	84	0.348837	0.0006278235935111448	0.02299299660705839
group_10198	mak	manno(fructo)kinase	37	18	0.672727	50	79	0.387597	0.0006337570408852433	0.02299299660705839
group_15421		hypothetical protein	23	32	0.418182	22	107	0.170543	0.0006370649762446163	0.02299299660705839
group_15420		hypothetical protein	23	32	0.418182	22	107	0.170543	0.0006370649762446163	0.02299299660705839
ygfI		putative DNA-binding transcriptional regulator LYSR-type	32	23	0.581818	107	22	0.829457	0.0006370649762446163	0.02299299660705839
fepC_1		ferric enterobactin ABC transporter - ATP binding subunit	23	32	0.418182	22	107	0.170543	0.0006370649762446163	0.02299299660705839
fecD_1		ferric dicitrate ABC transporter - membrane subunit	23	32	0.418182	22	107	0.170543	0.0006370649762446163	0.02299299660705839
fecD_2		ferric dicitrate ABC transporter - membrane subunit	23	32	0.418182	22	107	0.170543	0.0006370649762446163	0.02299299660705839
group_2987	ynbD	putative phosphatase, inner membrane protein	23	32	0.418182	22	107	0.170543	0.0006370649762446163	0.02299299660705839
fhuA_2		ferrichrome / phage / antibiotic outer membrane porin FhuA	23	32	0.418182	22	107	0.170543	0.0006370649762446163	0.02299299660705839
acrB_1		AcrB RND-type permease	23	32	0.418182	22	107	0.170543	0.0006370649762446163	0.02299299660705839
group_12763		hypothetical protein	46	9	0.836364	74	55	0.573643	0.0006425700186988042	0.02299299660705839
group_12764		hypothetical protein	46	9	0.836364	74	55	0.573643	0.0006425700186988042	0.02299299660705839
group_12770		hypothetical protein	46	9	0.836364	74	55	0.573643	0.0006425700186988042	0.02299299660705839
group_10817		hypothetical protein	46	9	0.836364	74	55	0.573643	0.0006425700186988042	0.02299299660705839
group_12767		hypothetical protein	46	9	0.836364	74	55	0.573643	0.0006425700186988042	0.02299299660705839
fliI_2		flagellum-specific ATP synthase FliI	46	9	0.836364	74	55	0.573643	0.0006425700186988042	0.02299299660705839
group_12793		hypothetical protein	19	36	0.345455	15	114	0.116279	0.0006564153713090516	0.02328208253288693
group_6203		hypothetical protein	19	36	0.345455	15	114	0.116279	0.0006564153713090516	0.02328208253288693
group_15242		hypothetical protein	19	36	0.345455	15	114	0.116279	0.0006564153713090516	0.02328208253288693
group_12796		hypothetical protein	19	36	0.345455	15	114	0.116279	0.0006564153713090516	0.02328208253288693
group_12798		hypothetical protein	19	36	0.345455	15	114	0.116279	0.0006564153713090516	0.02328208253288693
group_10812		hypothetical protein	19	36	0.345455	15	114	0.116279	0.0006564153713090516	0.02328208253288693
group_9761	yqhD	NADP-dependent dehydrogenase	30	25	0.545455	35	94	0.271318	0.0006627025345436749	0.023470714765088486
dnaT_2		Primosomal protein 1	37	18	0.672727	51	78	0.395349	0.0006858721353657573	0.024255843035380246
flhB_2		flagellar biosynthesis protein FlhB	46	9	0.836364	75	54	0.581395	0.0007039034876506383	0.024484963421134282
flhA_3		flagellar biosynthesis protein FlhA	46	9	0.836364	75	54	0.581395	0.0007039034876506383	0.024484963421134282
yscJ		Yop proteins translocation lipoprotein J	46	9	0.836364	75	54	0.581395	0.0007039034876506383	0.024484963421134282
group_5513		hypothetical protein	46	9	0.836364	75	54	0.581395	0.0007039034876506383	0.024484963421134282
group_15284		hypothetical protein	46	9	0.836364	75	54	0.581395	0.0007039034876506383	0.024484963421134282
group_9212		hypothetical protein	46	9	0.836364	75	54	0.581395	0.0007039034876506383	0.024484963421134282
cesT		Tir chaperone	46	9	0.836364	75	54	0.581395	0.0007039034876506383	0.024484963421134282
group_7003		hypothetical protein	46	9	0.836364	75	54	0.581395	0.0007039034876506383	0.024484963421134282
group_10815		hypothetical protein	46	9	0.836364	75	54	0.581395	0.0007039034876506383	0.024484963421134282
group_10819		hypothetical protein	46	9	0.836364	75	54	0.581395	0.0007039034876506383	0.024484963421134282
sicA		hypothetical protein	46	9	0.836364	75	54	0.581395	0.0007039034876506383	0.024484963421134282
group_2410		hypothetical protein	39	16	0.709091	56	73	0.434109	0.0007044796493098285	0.024484963421134282
dhaL		dihydroxyacetone kinase subunit L	41	14	0.745455	121	8	0.937984	0.0007209407522162327	0.025021188714094894
group_8134		hypothetical protein	26	29	0.472727	28	101	0.217054	0.0007414161767215826	0.025695002691102063
group_6222	pknD	Serine/threonine-protein kinase PknD	12	43	0.218182	6	123	0.0465116	0.0007624306253487021	0.02594890696461148
group_12728		hypothetical protein	12	43	0.218182	6	123	0.0465116	0.0007624306253487021	0.02594890696461148
group_15296		hypothetical protein	12	43	0.218182	6	123	0.0465116	0.0007624306253487021	0.02594890696461148
glmS_2		Glutamate mutase sigma subunit	21	34	0.381818	19	110	0.147287	0.0007683566920443879	0.02594890696461148
group_5548		hypothetical protein	21	34	0.381818	19	110	0.147287	0.0007683566920443879	0.02594890696461148
group_7898	ydjG	methylglyoxal reductase (NADH-dependent)	21	34	0.381818	19	110	0.147287	0.0007683566920443879	0.02594890696461148
glmE		Glutamate mutase epsilon subunit	21	34	0.381818	19	110	0.147287	0.0007683566920443879	0.02594890696461148
group_3268	lacZ	beta-galactosidase monomer	21	34	0.381818	19	110	0.147287	0.0007683566920443879	0.02594890696461148
group_15337		hypothetical protein	21	34	0.381818	19	110	0.147287	0.0007683566920443879	0.02594890696461148
group_9218		hypothetical protein	21	34	0.381818	19	110	0.147287	0.0007683566920443879	0.02594890696461148
yehA		putative type-1 fimbrial protein	34	21	0.618182	110	19	0.852713	0.0007683566920443879	0.02594890696461148
group_12896		hypothetical protein	21	34	0.381818	19	110	0.147287	0.0007683566920443879	0.02594890696461148
group_7465	ompT	outer membrane protease VII (outer membrane protein 3b)	21	34	0.381818	19	110	0.147287	0.0007683566920443879	0.02594890696461148
group_6214		hypothetical protein	21	34	0.381818	19	110	0.147287	0.0007683566920443879	0.02594890696461148
yggP_1		putative dehydrogenase	45	10	0.818182	72	57	0.55814	0.0007712368633444899	0.02594890696461148
group_10906		hypothetical protein	45	10	0.818182	72	57	0.55814	0.0007712368633444899	0.02594890696461148
lsrR_1		LsrR DNA-binding transcriptional repressor	45	10	0.818182	72	57	0.55814	0.0007712368633444899	0.02594890696461148
manX_2		mannose PTS permease	45	10	0.818182	72	57	0.55814	0.0007712368633444899	0.02594890696461148
manY_2		mannose PTS permease - ManY subunit	45	10	0.818182	72	57	0.55814	0.0007712368633444899	0.02594890696461148
fabG_1		3-oxo-acyl-[acyl-carrier-protein] reductase	45	10	0.818182	72	57	0.55814	0.0007712368633444899	0.02594890696461148
fliP_2		flagellar biosynthesis protein FliP	45	10	0.818182	72	57	0.55814	0.0007712368633444899	0.02594890696461148
yphC_2		putative oxidoreductase, Zn-dependent and NAD(P)-binding	24	31	0.436364	24	105	0.186047	0.0008095558703091576	0.027200403548182168
group_9121		hypothetical protein	15	40	0.272727	10	119	0.0775194	0.0008137705048495856	0.02730414193903215
group_5236		hypothetical protein	11	44	0.2	60	69	0.465116	0.000849497933497684	0.028424153921245022
group_12842		hypothetical protein	44	11	0.8	69	60	0.534884	0.000849497933497684	0.028424153921245022
group_3296		hypothetical protein	19	36	0.345455	16	113	0.124031	0.0008650225391319509	0.028784575563834493
group_6371	yfaV	putative transporter	19	36	0.345455	16	113	0.124031	0.0008650225391319509	0.028784575563834493
group_15348		hypothetical protein	19	36	0.345455	16	113	0.124031	0.0008650225391319509	0.028784575563834493
group_15272		hypothetical protein	19	36	0.345455	16	113	0.124031	0.0008650225391319509	0.028784575563834493
ygiL		putative fimbrial-like adhesin protein	23	32	0.418182	89	40	0.689922	0.0008771225634080595	0.029147179833415967
group_650		hypothetical protein	1	54	0.0181818	25	104	0.193798	0.0009168969918760222	0.030344029546716722
group_5451	ycjY_3	putative hydrolase	1	54	0.0181818	25	104	0.193798	0.0009168969918760222	0.030344029546716722
group_11920		hypothetical protein	1	54	0.0181818	25	104	0.193798	0.0009168969918760222	0.030344029546716722
group_15194		hypothetical protein	4	51	0.0727273	37	92	0.286822	0.0009493809252652104	0.031333450837261204
group_2136		hypothetical protein	28	27	0.509091	32	97	0.248062	0.000974901653637716	0.032131962665814515
group_15419		hypothetical protein	16	39	0.290909	11	118	0.0852713	0.0009893757022357156	0.03256470976448398
agaI_2		putative galactosamine-6-phosphate isomerase	24	31	0.436364	25	104	0.193798	0.0009997071425288692	0.03281559014601878
sgrT		SgrT, regulator of PtsG activity	31	24	0.563636	104	25	0.806202	0.0009997071425288692	0.03281559014601878
group_3412		hypothetical protein	6	49	0.109091	44	85	0.341085	0.0010222221050506309	0.033308938268384145
group_6755		hypothetical protein	6	49	0.109091	44	85	0.341085	0.0010222221050506309	0.033308938268384145
group_8766	aroC	chorismate synthase	6	49	0.109091	44	85	0.341085	0.0010222221050506309	0.033308938268384145
group_8756	glpT_1	glycerol-3-phosphate:phosphate antiporter	25	30	0.454545	26	103	0.20155	0.0010257365510098894	0.033308938268384145
group_3454		hypothetical protein	25	30	0.454545	26	103	0.20155	0.0010257365510098894	0.033308938268384145
iraM		inhibitor of sS proteolysis	25	30	0.454545	26	103	0.20155	0.0010257365510098894	0.033308938268384145
group_5461		hypothetical protein	33	22	0.6	43	86	0.333333	0.0010306115422135643	0.03342244258383346
group_1761		hypothetical protein	10	45	0.181818	4	125	0.0310078	0.0010438203100017064	0.03380554413073708
group_5618		hypothetical protein	3	52	0.0545455	33	96	0.255814	0.0010573951975334371	0.03403466159973964
group_7574	yeiG	S-lactoylglutathione hydrolase / S-formylglutathione hydrolase	3	52	0.0545455	33	96	0.255814	0.0010573951975334371	0.03403466159973964
group_7751		hypothetical protein	3	52	0.0545455	33	96	0.255814	0.0010573951975334371	0.03403466159973964
group_10431		hypothetical protein	3	52	0.0545455	33	96	0.255814	0.0010573951975334371	0.03403466159973964
group_12855		hypothetical protein	34	21	0.618182	45	84	0.348837	0.001057919512264353	0.03403466159973964
group_2640	flhB_1	flagellar biosynthesis protein FlhB	2	53	0.0363636	29	100	0.224806	0.0010665347541598904	0.03422093300599119
group_9630		hypothetical protein	2	53	0.0363636	29	100	0.224806	0.0010665347541598904	0.03422093300599119
group_14686		hypothetical protein	2	53	0.0363636	30	99	0.232558	0.0010817498418623011	0.03466321417872255
ydaW		hypothetical protein	35	20	0.636364	47	82	0.364341	0.0010912427666749025	0.034921210069616265
group_15485		hypothetical protein	29	26	0.527273	34	95	0.263566	0.0011221520793745865	0.035848212990724874
group_5422	rffT	4-acetamido-4,6-dideoxy-D-galactose transferase	14	41	0.254545	9	120	0.0697674	0.0011231700169230209	0.035848212990724874
yfdE_2		putative CoA transferase, NAD(P)-binding	13	42	0.236364	7	122	0.0542636	0.0011306815813013765	0.03604047540398138
group_10816		hypothetical protein	46	9	0.836364	76	53	0.589147	0.0011359687069335267	0.0361614217154595
ompL		putative outer membrane porin L	17	38	0.309091	75	54	0.581395	0.0011699259059798953	0.0371402906408236
ynbD		putative phosphatase, inner membrane protein	30	25	0.545455	102	27	0.790698	0.0011723330195947254	0.0371402906408236
group_5799	yjbB	putative inorganic phosphate export protein	37	18	0.672727	52	77	0.403101	0.0011728512833944294	0.0371402906408236
yihN		YihN MFS transporter	18	37	0.327273	77	52	0.596899	0.0011728512833944296	0.0371402906408236
ygeL		putative protein	20	35	0.363636	81	48	0.627907	0.0011950966269426452	0.03744813438693529
group_7040		hypothetical protein	20	35	0.363636	18	111	0.139535	0.0011980311310577853	0.03744813438693529
group_2386	yddK	hypothetical protein	20	35	0.363636	18	111	0.139535	0.0011980311310577853	0.03744813438693529
group_6169	rpoS	RNA polymerase, sigma S (sigma 38) factor	20	35	0.363636	18	111	0.139535	0.0011980311310577853	0.03744813438693529
noc		Nucleoid occlusion protein	20	35	0.363636	18	111	0.139535	0.0011980311310577853	0.03744813438693529
group_4177		hypothetical protein	20	35	0.363636	18	111	0.139535	0.0011980311310577853	0.03744813438693529
uidC_1		membrane-associated protein	20	35	0.363636	18	111	0.139535	0.0011980311310577853	0.03744813438693529
group_7075		hypothetical protein	20	35	0.363636	18	111	0.139535	0.0011980311310577853	0.03744813438693529
group_6232		hypothetical protein	40	15	0.727273	60	69	0.465116	0.001201832862463859	0.037518558109777035
malZ		maltodextrin glucosidase	33	22	0.6	107	22	0.829457	0.0012868713825838196	0.04001856128766756
rtcB_2		RNA ligase	33	22	0.6	107	22	0.829457	0.0012868713825838196	0.04001856128766756
casA		Cascade subunit A	48	7	0.872727	82	47	0.635659	0.0012914861304728893	0.040110578859879155
yahL		putative protein	50	5	0.909091	89	40	0.689922	0.0013002574079847436	0.040331287718860964
ykgN_1		putative IS protein	16	39	0.290909	12	117	0.0930233	0.001308893431346088	0.040443805324437476
group_10759		hypothetical protein	16	39	0.290909	12	117	0.0930233	0.001308893431346088	0.040443805324437476
group_10848		hypothetical protein	16	39	0.290909	12	117	0.0930233	0.001308893431346088	0.040443805324437476
group_15504		hypothetical protein	18	37	0.327273	15	114	0.116279	0.0013157590657322479	0.04050096997123724
group_10810		hypothetical protein	18	37	0.327273	15	114	0.116279	0.0013157590657322479	0.04050096997123724
group_8087		hypothetical protein	23	32	0.418182	23	106	0.178295	0.0013293047854245697	0.040866000541764216
group_1645		IS256 family transposase ISEic2	30	25	0.545455	37	92	0.286822	0.0013538297835032393	0.04156720723113557
sctC		Type 3 secretion system secretin	45	10	0.818182	74	55	0.573643	0.0013774901248186926	0.042240124397130166
group_10826		hypothetical protein	31	24	0.563636	39	90	0.302326	0.001479517425880682	0.04531139019211065
yfeD		putative DNA-binding transcriptional regulator	32	23	0.581818	105	24	0.813953	0.0015506645515982807	0.046821011332417305
dkgA_2		methylglyoxal reductase [multifunctional]	23	32	0.418182	24	105	0.186047	0.0015506645515982807	0.046821011332417305
group_12761	yicS	putative protein	23	32	0.418182	24	105	0.186047	0.0015506645515982807	0.046821011332417305
feaR		FeaR DNA-binding transcriptional activator	32	23	0.581818	105	24	0.813953	0.0015506645515982807	0.046821011332417305
group_15234	yfeD	putative DNA-binding transcriptional regulator	23	32	0.418182	24	105	0.186047	0.0015506645515982807	0.046821011332417305
group_25203		tRNA-Lys(ttt)	25	30	0.454545	91	38	0.705426	0.0015689773813429412	0.046821011332417305
group_15193		hypothetical protein	4	51	0.0727273	36	93	0.27907	0.001569595286427668	0.046821011332417305
group_3813		hypothetical protein	51	4	0.927273	93	36	0.72093	0.001569595286427668	0.046821011332417305
group_2743		hypothetical protein	20	35	0.363636	19	110	0.147287	0.0015751960468904068	0.046821011332417305
uhpB_2		Signal transduction histidine-protein kinase/phosphatase UhpB	20	35	0.363636	19	110	0.147287	0.0015751960468904068	0.046821011332417305
group_15546		putative protein	20	35	0.363636	19	110	0.147287	0.0015751960468904068	0.046821011332417305
group_15547		hypothetical protein	20	35	0.363636	19	110	0.147287	0.0015751960468904068	0.046821011332417305
group_15543	fimZ_6	FimZ transcriptional regulator	20	35	0.363636	19	110	0.147287	0.0015751960468904068	0.046821011332417305
ydeO_1		YdeO DNA-binding transcriptional dual regulator	20	35	0.363636	19	110	0.147287	0.0015751960468904068	0.046821011332417305
dgoT		galactonate transporter	35	20	0.636364	110	19	0.852713	0.0015751960468904068	0.046821011332417305
glpT_3		glycerol-3-phosphate:phosphate antiporter	20	35	0.363636	19	110	0.147287	0.0015751960468904068	0.046821011332417305
group_9035	tnaA	tryptophanase / L-cysteine desulfhydrase	20	35	0.363636	19	110	0.147287	0.0015751960468904068	0.046821011332417305
malS		alpha-amylase	35	20	0.636364	110	19	0.852713	0.0015751960468904068	0.046821011332417305
eutT		putative cobalamine adenosyltransferase in ethanolamine utilization	35	20	0.636364	110	19	0.852713	0.0015751960468904068	0.046821011332417305
group_9986		hypothetical protein	20	35	0.363636	19	110	0.147287	0.0015751960468904068	0.046821011332417305
group_1419		hypothetical protein	20	35	0.363636	19	110	0.147287	0.0015751960468904068	0.046821011332417305
group_6811	yfhM	alpha-macroglobulin	20	35	0.363636	19	110	0.147287	0.0015751960468904068	0.046821011332417305
group_3568		hypothetical protein	20	35	0.363636	19	110	0.147287	0.0015751960468904068	0.046821011332417305
group_5558		hypothetical protein	13	42	0.236364	8	121	0.0620155	0.0015895040331159504	0.04718840098312978
ybjS_1		putative NAD(P)H-binding oxidoreductase with NAD(P)-binding Rossmann-fold domain protein	29	26	0.527273	99	30	0.767442	0.0016367729446142916	0.04761019306318162
group_15275		hypothetical protein	21	34	0.381818	20	109	0.155039	0.001639087761184457	0.04761019306318162
group_12724		hypothetical protein	21	34	0.381818	20	109	0.155039	0.001639087761184457	0.04761019306318162
group_15416		hypothetical protein	21	34	0.381818	20	109	0.155039	0.001639087761184457	0.04761019306318162
group_15418		hypothetical protein	21	34	0.381818	20	109	0.155039	0.001639087761184457	0.04761019306318162
group_7563	mdtD	putative transport protein MdtD	21	34	0.381818	20	109	0.155039	0.001639087761184457	0.04761019306318162
ycjY_4		putative hydrolase	21	34	0.381818	20	109	0.155039	0.001639087761184457	0.04761019306318162
group_12771		hypothetical protein	21	34	0.381818	20	109	0.155039	0.001639087761184457	0.04761019306318162
group_12762		hypothetical protein	21	34	0.381818	20	109	0.155039	0.001639087761184457	0.04761019306318162
group_12765		hypothetical protein	21	34	0.381818	20	109	0.155039	0.001639087761184457	0.04761019306318162
group_12825		hypothetical protein	21	34	0.381818	20	109	0.155039	0.001639087761184457	0.04761019306318162
group_10330		hypothetical protein	34	21	0.618182	109	20	0.844961	0.001639087761184457	0.04761019306318162
group_15273		hypothetical protein	21	34	0.381818	20	109	0.155039	0.001639087761184457	0.04761019306318162
group_15274		hypothetical protein	21	34	0.381818	20	109	0.155039	0.001639087761184457	0.04761019306318162
cbrA		colicin M resistance protein	34	21	0.618182	109	20	0.844961	0.001639087761184457	0.04761019306318162
group_4213		hypothetical protein	21	34	0.381818	20	109	0.155039	0.001639087761184457	0.04761019306318162
group_10814		hypothetical protein	21	34	0.381818	20	109	0.155039	0.001639087761184457	0.04761019306318162
group_12610		hypothetical protein	21	34	0.381818	20	109	0.155039	0.001639087761184457	0.04761019306318162
group_4965		hypothetical protein	1	54	0.0181818	24	105	0.186047	0.0016501692957172458	0.04781740572817019
yadA_1		hypothetical protein	1	54	0.0181818	24	105	0.186047	0.0016501692957172458	0.04781740572817019
group_8485	relA	GDP pyrophosphokinase / GTP pyrophosphokinase	1	54	0.0181818	23	106	0.178295	0.0016990907993562948	0.04871062084545117
group_10356		hypothetical protein	54	1	0.981818	106	23	0.821705	0.0016990907993562948	0.04871062084545117
kdsB_1		3-deoxy-D-manno-octulosonate cytidylyltransferase	1	54	0.0181818	23	106	0.178295	0.0016990907993562948	0.04871062084545117
kpsD		Polysialic acid transport protein KpsD	1	54	0.0181818	23	106	0.178295	0.0016990907993562948	0.04871062084545117
group_9129		hypothetical protein	1	54	0.0181818	23	106	0.178295	0.0016990907993562948	0.04871062084545117
group_13082		hypothetical protein	1	54	0.0181818	23	106	0.178295	0.0016990907993562948	0.04871062084545117
group_10661		hypothetical protein	1	54	0.0181818	23	106	0.178295	0.0016990907993562948	0.04871062084545117
group_14979		putative protein	1	54	0.0181818	23	106	0.178295	0.0016990907993562948	0.04871062084545117
kdsD_1		D-arabinose 5-phosphate isomerase	1	54	0.0181818	23	106	0.178295	0.0016990907993562948	0.04871062084545117
group_15505		hypothetical protein	32	23	0.581818	42	87	0.325581	0.001703554212888742	0.0487808520180021
group_7706		hypothetical protein	6	49	0.109091	43	86	0.333333	0.0017232900326689387	0.04922960028467576
aroC		chorismate synthase	49	6	0.890909	86	43	0.666667	0.0017232900326689389	0.04922960028467576

## Sheet: Table S4b
Table S4b. Accessory genes significantly associated with clinical symptoms (n=163)
Gene	Non-unique Gene name	Annotation	BD (n=54)			NBS (n=109)			Naive p-value	Benjamini-Hochberg corrected p-value
			No. postive	No. negative	Prevalence	No. postive	No. negative	Prevalence
group_8668		hypothetical protein	30	24	0.555556	13	96	0.119266	8.249261807198055e-09	0.00012895943984328847
group_15443		hypothetical protein	27	27	0.5	10	99	0.0917431	1.4936169782460522e-08	0.00012895943984328847
ycgR		molecular brake that regulates flagellar motility in response to c-di-GMP	33	21	0.611111	105	4	0.963303	1.6409141092160384e-08	0.00012895943984328847
frlD_1		fructoselysine 6-kinase	29	25	0.537037	14	95	0.12844	9.33421715593889e-08	0.0002861929650769644
group_5796		hypothetical protein	21	33	0.388889	5	104	0.0458716	6.593188238717899e-08	0.0002861929650769644
group_15390		hypothetical protein	17	37	0.314815	2	107	0.0183486	9.710920475954173e-08	0.0002861929650769644
group_15389		hypothetical protein	17	37	0.314815	2	107	0.0183486	9.710920475954173e-08	0.0002861929650769644
group_15391		hypothetical protein	17	37	0.314815	2	107	0.0183486	9.710920475954173e-08	0.0002861929650769644
group_6211		hypothetical protein	19	35	0.351852	4	105	0.0366972	1.896555041267506e-07	0.00044715078207963993
group_3874		hypothetical protein	34	20	0.62963	23	86	0.211009	2.393338252732116e-07	0.0004548273034340136
group_9271		hypothetical protein	28	26	0.518519	14	95	0.12844	2.5078487274217145e-07	0.0004548273034340136
group_10901		hypothetical protein	28	26	0.518519	15	94	0.137615	4.777245694298057e-07	0.0006625477749086192
yjbM		putative protein	21	33	0.388889	87	22	0.798165	4.283030353548362e-07	0.0006625477749086192
yliF		putative diguanylate cyclase	29	25	0.537037	98	11	0.899083	4.594760945657891e-07	0.0006625477749086192
group_6479		hypothetical protein	20	34	0.37037	6	103	0.0550459	7.223509630819334e-07	0.0009461593698101525
group_15364		hypothetical protein	40	14	0.740741	36	73	0.330275	9.088251604310157e-07	0.001020350990832479
group_15365		hypothetical protein	40	14	0.740741	36	73	0.330275	9.088251604310157e-07	0.001020350990832479
group_15363		hypothetical protein	40	14	0.740741	36	73	0.330275	9.088251604310157e-07	0.001020350990832479
group_10900		hypothetical protein	26	28	0.481481	13	96	0.119266	1.0562863214703563e-06	0.001082785330491591
group_8127		hypothetical protein	26	28	0.481481	13	96	0.119266	1.0562863214703563e-06	0.001082785330491591
group_4153		hypothetical protein	24	30	0.444444	11	98	0.100917	1.314078941440616e-06	0.0011916168923979
group_15415		hypothetical protein	24	30	0.444444	11	98	0.100917	1.314078941440616e-06	0.0011916168923979
yliE		putative c-di-GMP-specific phosphodiesterase	30	24	0.555556	98	11	0.899083	1.314078941440616e-06	0.0011916168923979
group_9265		hypothetical protein	29	25	0.537037	18	91	0.165138	2.2397937100143966e-06	0.0012879906414880347
ldrD		LdrD peptide of the LdrD-RdlD toxin-antitoxin system	27	27	0.5	15	94	0.137615	2.2121043275841496e-06	0.0012879906414880347
group_6815	eutJ	putative chaperonin, ethanolamine utilization protein	26	28	0.481481	14	95	0.12844	1.9088276851011952e-06	0.0012879906414880347
group_15408		hypothetical protein	13	41	0.240741	1	108	0.00917431	2.054828162989086e-06	0.0012879906414880347
group_2243		hypothetical protein	13	41	0.240741	1	108	0.00917431	2.054828162989086e-06	0.0012879906414880347
ytjB		membrane protein	34	20	0.62963	102	7	0.93578	2.132385693249995e-06	0.0012879906414880347
group_15344		hypothetical protein	20	34	0.37037	7	102	0.0642202	2.132385693249995e-06	0.0012879906414880347
group_2375	ygeM	putative protein	20	34	0.37037	7	102	0.0642202	2.132385693249995e-06	0.0012879906414880347
group_15514		hypothetical protein	20	34	0.37037	7	102	0.0642202	2.132385693249995e-06	0.0012879906414880347
bin3		Putative transposon Tn552 DNA-invertase bin3	20	34	0.37037	7	102	0.0642202	2.132385693249995e-06	0.0012879906414880347
group_15230		hypothetical protein	20	34	0.37037	7	102	0.0642202	2.132385693249995e-06	0.0012879906414880347
group_15356		hypothetical protein	19	35	0.351852	6	103	0.0550459	2.208310640259068e-06	0.0012879906414880347
group_6175		hypothetical protein	41	13	0.759259	40	69	0.366972	2.480801853414113e-06	0.0013012673508958012
group_9255		hypothetical protein	40	14	0.740741	38	71	0.348624	2.538842861314283e-06	0.0013012673508958012
group_12799		hypothetical protein	40	14	0.740741	38	71	0.348624	2.538842861314283e-06	0.0013012673508958012
group_10354	lsrB_1	Autoinducer-2 ABC transporter - periplasmic binding protein	22	32	0.407407	9	100	0.0825688	2.4479848045564223e-06	0.0013012673508958012
group_15468	arsR	ArsR-antimonite	22	32	0.407407	9	100	0.0825688	2.4479848045564223e-06	0.0013012673508958012
group_10296	yliF	putative diguanylate cyclase	25	29	0.462963	13	96	0.119266	2.7338204897801356e-06	0.0013428184518238804
group_7637	gstB	glutathione S-transferase B	25	29	0.462963	13	96	0.119266	2.7338204897801356e-06	0.0013428184518238804
group_15324		hypothetical protein	41	13	0.759259	41	68	0.376147	5.132362164100825e-06	0.0013631150387392102
group_9226		hypothetical protein	41	13	0.759259	41	68	0.376147	5.132362164100825e-06	0.0013631150387392102
nleF		Effector protein NleF	40	14	0.740741	40	69	0.366972	1.1235939116772167e-05	0.0013631150387392102
ssuA		aliphatic sulfonate ABC transporter - periplasmic binding protein	19	35	0.351852	80	29	0.733945	3.563586616083408e-06	0.0013631150387392102
ydbD_1		protein involved in detoxification of methylglyoxal	32	22	0.592593	23	86	0.211009	2.846396186857885e-06	0.0013631150387392102
group_3215		hypothetical protein	28	26	0.518519	19	90	0.174312	1.4885066338911538e-05	0.0013631150387392102
group_14714		tRNA-His(gtg)	40	14	0.740741	107	2	0.981651	3.6179668278042637e-06	0.0013631150387392102
group_2494		hypothetical protein	14	40	0.259259	2	107	0.0183486	3.6179668278042637e-06	0.0013631150387392102
group_15490		hypothetical protein	23	31	0.425926	11	98	0.100917	3.6939034862225893e-06	0.0013631150387392102
group_15491		hypothetical protein	23	31	0.425926	11	98	0.100917	3.6939034862225893e-06	0.0013631150387392102
group_12898		hypothetical protein	23	31	0.425926	11	98	0.100917	3.6939034862225893e-06	0.0013631150387392102
group_8793		hypothetical protein	22	32	0.407407	85	24	0.779817	4.037212829386721e-06	0.0013631150387392102
group_2978	hipA	Serine/threonine-protein kinase toxin HipA	22	32	0.407407	10	99	0.0917431	4.701251976803929e-06	0.0013631150387392102
group_7358		hypothetical protein	21	33	0.388889	83	26	0.761468	5.131346557290023e-06	0.0013631150387392102
yraK_1		putative fimbrial protein	16	38	0.296296	4	105	0.0366972	5.9811062130708846e-06	0.0013631150387392102
group_3555		hypothetical protein	16	38	0.296296	4	105	0.0366972	5.9811062130708846e-06	0.0013631150387392102
group_15480		hypothetical protein	21	33	0.388889	9	100	0.0825688	6.217127723518178e-06	0.0013631150387392102
group_12797		hypothetical protein	21	33	0.388889	9	100	0.0825688	6.217127723518178e-06	0.0013631150387392102
cirA_4		Colicin I receptor	19	35	0.351852	7	102	0.0642202	6.241629764025582e-06	0.0013631150387392102
group_15354		hypothetical protein	19	35	0.351852	7	102	0.0642202	6.241629764025582e-06	0.0013631150387392102
group_15357		hypothetical protein	19	35	0.351852	7	102	0.0642202	6.241629764025582e-06	0.0013631150387392102
group_15353		hypothetical protein	19	35	0.351852	7	102	0.0642202	6.241629764025582e-06	0.0013631150387392102
group_15561		hypothetical protein	19	35	0.351852	7	102	0.0642202	6.241629764025582e-06	0.0013631150387392102
group_12795		hypothetical protein	19	35	0.351852	7	102	0.0642202	6.241629764025582e-06	0.0013631150387392102
group_15469		hypothetical protein	19	35	0.351852	7	102	0.0642202	6.241629764025582e-06	0.0013631150387392102
group_15393		hypothetical protein	17	37	0.314815	5	104	0.0458716	6.480769639913182e-06	0.0013631150387392102
group_15392		hypothetical protein	17	37	0.314815	5	104	0.0458716	6.480769639913182e-06	0.0013631150387392102
group_1370		hypothetical protein	18	36	0.333333	6	103	0.0550459	6.537406499768422e-06	0.0013631150387392102
group_14713		tRNA-Pro(tgg)	42	12	0.777778	108	1	0.990826	6.8328796832005515e-06	0.0013631150387392102
gstB		glutathione S-transferase B	30	24	0.555556	96	13	0.880734	7.125380756132789e-06	0.0013631150387392102
group_4781		hypothetical protein	24	30	0.444444	13	96	0.119266	7.125380756132789e-06	0.0013631150387392102
group_12912		hypothetical protein	29	25	0.537037	20	89	0.183486	8.294183289917273e-06	0.0013631150387392102
group_7870		hypothetical protein	29	25	0.537037	20	89	0.183486	8.294183289917273e-06	0.0013631150387392102
eutJ		putative chaperonin, ethanolamine utilization protein	28	26	0.518519	93	16	0.853211	8.566705190052502e-06	0.0013631150387392102
rlmD		23S rRNA methyltransferase	29	25	0.537037	95	14	0.87156	8.950124356944956e-06	0.0013631150387392102
group_15429		hypothetical protein	20	34	0.37037	8	101	0.0733945	9.044687725266136e-06	0.0013631150387392102
group_10908		hypothetical protein	20	34	0.37037	8	101	0.0733945	9.044687725266136e-06	0.0013631150387392102
group_15426		hypothetical protein	20	34	0.37037	8	101	0.0733945	9.044687725266136e-06	0.0013631150387392102
cdhR_2		HTH-type transcriptional regulator CdhR	20	34	0.37037	8	101	0.0733945	9.044687725266136e-06	0.0013631150387392102
group_15551		hypothetical protein	20	34	0.37037	8	101	0.0733945	9.044687725266136e-06	0.0013631150387392102
group_5193		hypothetical protein	20	34	0.37037	8	101	0.0733945	9.044687725266136e-06	0.0013631150387392102
group_4626		hypothetical protein	20	34	0.37037	8	101	0.0733945	9.044687725266136e-06	0.0013631150387392102
group_15428		hypothetical protein	20	34	0.37037	8	101	0.0733945	9.044687725266136e-06	0.0013631150387392102
group_15430		hypothetical protein	20	34	0.37037	8	101	0.0733945	9.044687725266136e-06	0.0013631150387392102
group_15287		hypothetical protein	20	34	0.37037	8	101	0.0733945	9.044687725266136e-06	0.0013631150387392102
group_15409		tRNA-Arg(tcg)	20	34	0.37037	8	101	0.0733945	9.044687725266136e-06	0.0013631150387392102
group_12877		hypothetical protein	20	34	0.37037	8	101	0.0733945	9.044687725266136e-06	0.0013631150387392102
group_12879		hypothetical protein	20	34	0.37037	8	101	0.0733945	9.044687725266136e-06	0.0013631150387392102
group_12878		hypothetical protein	20	34	0.37037	8	101	0.0733945	9.044687725266136e-06	0.0013631150387392102
group_12721		hypothetical protein	20	34	0.37037	8	101	0.0733945	9.044687725266136e-06	0.0013631150387392102
group_12722		hypothetical protein	20	34	0.37037	8	101	0.0733945	9.044687725266136e-06	0.0013631150387392102
group_12731		hypothetical protein	20	34	0.37037	8	101	0.0733945	9.044687725266136e-06	0.0013631150387392102
group_15288		hypothetical protein	20	34	0.37037	8	101	0.0733945	9.044687725266136e-06	0.0013631150387392102
group_15410		hypothetical protein	20	34	0.37037	8	101	0.0733945	9.044687725266136e-06	0.0013631150387392102
ykgL		putative protein	20	34	0.37037	8	101	0.0733945	9.044687725266136e-06	0.0013631150387392102
group_15510		hypothetical protein	20	34	0.37037	8	101	0.0733945	9.044687725266136e-06	0.0013631150387392102
chiP_2		chitobiose outer membrane porin	20	34	0.37037	8	101	0.0733945	9.044687725266136e-06	0.0013631150387392102
group_15523		hypothetical protein	20	34	0.37037	8	101	0.0733945	9.044687725266136e-06	0.0013631150387392102
group_15519		hypothetical protein	20	34	0.37037	8	101	0.0733945	9.044687725266136e-06	0.0013631150387392102
group_15518		hypothetical protein	20	34	0.37037	8	101	0.0733945	9.044687725266136e-06	0.0013631150387392102
group_15517		hypothetical protein	20	34	0.37037	8	101	0.0733945	9.044687725266136e-06	0.0013631150387392102
group_15516		hypothetical protein	20	34	0.37037	8	101	0.0733945	9.044687725266136e-06	0.0013631150387392102
group_15515		hypothetical protein	20	34	0.37037	8	101	0.0733945	9.044687725266136e-06	0.0013631150387392102
group_6871	rhsD	hypothetical protein	20	34	0.37037	8	101	0.0733945	9.044687725266136e-06	0.0013631150387392102
group_10829		Methylaspartate ammonia-lyase	20	34	0.37037	8	101	0.0733945	9.044687725266136e-06	0.0013631150387392102
group_15215		hypothetical protein	20	34	0.37037	8	101	0.0733945	9.044687725266136e-06	0.0013631150387392102
group_15217		hypothetical protein	20	34	0.37037	8	101	0.0733945	9.044687725266136e-06	0.0013631150387392102
group_15218	xerC_1	Tyrosine recombinase XerC	20	34	0.37037	8	101	0.0733945	9.044687725266136e-06	0.0013631150387392102
yccE_2		putative protein	20	34	0.37037	8	101	0.0733945	9.044687725266136e-06	0.0013631150387392102
group_15216		hypothetical protein	20	34	0.37037	8	101	0.0733945	9.044687725266136e-06	0.0013631150387392102
group_15229		hypothetical protein	20	34	0.37037	8	101	0.0733945	9.044687725266136e-06	0.0013631150387392102
group_8120		hypothetical protein	20	34	0.37037	8	101	0.0733945	9.044687725266136e-06	0.0013631150387392102
group_15455		hypothetical protein	20	34	0.37037	8	101	0.0733945	9.044687725266136e-06	0.0013631150387392102
group_15231		hypothetical protein	20	34	0.37037	8	101	0.0733945	9.044687725266136e-06	0.0013631150387392102
group_15522		hypothetical protein	20	34	0.37037	8	101	0.0733945	9.044687725266136e-06	0.0013631150387392102
group_15520		hypothetical protein	20	34	0.37037	8	101	0.0733945	9.044687725266136e-06	0.0013631150387392102
group_15521		hypothetical protein	20	34	0.37037	8	101	0.0733945	9.044687725266136e-06	0.0013631150387392102
group_8117		hypothetical protein	20	34	0.37037	8	101	0.0733945	9.044687725266136e-06	0.0013631150387392102
gudX_2		glucarate dehydratase-related protein	27	27	0.5	17	92	0.155963	9.178189790921288e-06	0.0013631150387392102
group_9281		hypothetical protein	13	41	0.240741	2	107	0.0183486	1.1482661363943257e-05	0.0013631150387392102
dhaK		dihydroxyacetone kinase subunit K	41	13	0.759259	107	2	0.981651	1.1482661363943258e-05	0.0013631150387392102
yjgL		putative protein	21	33	0.388889	10	99	0.0917431	1.262503956317427e-05	0.0013631150387392102
group_15358		hypothetical protein	21	33	0.388889	10	99	0.0917431	1.262503956317427e-05	0.0013631150387392102
group_3453		hypothetical protein	21	33	0.388889	10	99	0.0917431	1.262503956317427e-05	0.0013631150387392102
ymgC		protein involved in biofilm formation	33	21	0.611111	99	10	0.908257	1.262503956317427e-05	0.0013631150387392102
ymgG		putative protein	33	21	0.611111	99	10	0.908257	1.262503956317427e-05	0.0013631150387392102
ymgD		putative protein	33	21	0.611111	99	10	0.908257	1.262503956317427e-05	0.0013631150387392102
ariR		regulator of acid resistance, influenced by indole	33	21	0.611111	99	10	0.908257	1.262503956317427e-05	0.0013631150387392102
dinI_1		DNA damage-inducible protein I	28	26	0.518519	19	90	0.174312	1.4885066338911538e-05	0.0013631150387392102
rffT		4-acetamido-4,6-dideoxy-D-galactose transferase	40	14	0.740741	106	3	0.972477	1.5316922872491813e-05	0.0013631150387392102
group_15360		hypothetical protein	22	32	0.407407	11	98	0.100917	1.5839230984958064e-05	0.0013631150387392102
group_15361		hypothetical protein	22	32	0.407407	11	98	0.100917	1.5839230984958064e-05	0.0013631150387392102
group_15359		hypothetical protein	22	32	0.407407	11	98	0.100917	1.5839230984958064e-05	0.0013631150387392102
cpsG_2		phosphomannomutase	22	32	0.407407	11	98	0.100917	1.5839230984958064e-05	0.0013631150387392102
group_4320	scpA	methylmalonyl-CoA mutase	22	32	0.407407	11	98	0.100917	1.5839230984958064e-05	0.0013631150387392102
group_15427		hypothetical protein	20	34	0.37037	9	100	0.0825688	1.601488169532855e-05	0.0013631150387392102
group_15424		hypothetical protein	20	34	0.37037	9	100	0.0825688	1.601488169532855e-05	0.0013631150387392102
group_6082		hypothetical protein	20	34	0.37037	9	100	0.0825688	1.601488169532855e-05	0.0013631150387392102
group_15559		hypothetical protein	20	34	0.37037	9	100	0.0825688	1.601488169532855e-05	0.0013631150387392102
yehD_2		putative fimbrial-like adhesin protein	20	34	0.37037	9	100	0.0825688	1.601488169532855e-05	0.0013631150387392102
group_15540		hypothetical protein	20	34	0.37037	9	100	0.0825688	1.601488169532855e-05	0.0013631150387392102
group_15541		hypothetical protein	20	34	0.37037	9	100	0.0825688	1.601488169532855e-05	0.0013631150387392102
yhfX		putative amino acid racemase	34	20	0.62963	100	9	0.917431	1.601488169532855e-05	0.0013631150387392102
group_6083		hypothetical protein	20	34	0.37037	9	100	0.0825688	1.601488169532855e-05	0.0013631150387392102
group_15401		hypothetical protein	20	34	0.37037	9	100	0.0825688	1.601488169532855e-05	0.0013631150387392102
group_15395		hypothetical protein	20	34	0.37037	9	100	0.0825688	1.601488169532855e-05	0.0013631150387392102
group_15394		hypothetical protein	20	34	0.37037	9	100	0.0825688	1.601488169532855e-05	0.0013631150387392102
group_15399	yehF	Protein YehF	20	34	0.37037	9	100	0.0825688	1.601488169532855e-05	0.0013631150387392102
group_15398	yehE	putative protein	20	34	0.37037	9	100	0.0825688	1.601488169532855e-05	0.0013631150387392102
group_15579	gspD	putative protein secretion protein for export	20	34	0.37037	9	100	0.0825688	1.601488169532855e-05	0.0013631150387392102
group_15571		hypothetical protein	20	34	0.37037	9	100	0.0825688	1.601488169532855e-05	0.0013631150387392102
group_15572		hypothetical protein	20	34	0.37037	9	100	0.0825688	1.601488169532855e-05	0.0013631150387392102
group_15293	yfcR	putative fimbrial-like adhesin protein	20	34	0.37037	9	100	0.0825688	1.601488169532855e-05	0.0013631150387392102
gmm_2		GDP-mannose mannosyl hydrolase	20	34	0.37037	9	100	0.0825688	1.601488169532855e-05	0.0013631150387392102
group_7634	gsiB	glutathione ABC transporter - periplasmic binding protein	20	34	0.37037	9	100	0.0825688	1.601488169532855e-05	0.0013631150387392102
gmd_2		GDP-mannose 4,6-dehydratase	20	34	0.37037	9	100	0.0825688	1.601488169532855e-05	0.0013631150387392102
group_12466		hypothetical protein	34	20	0.62963	100	9	0.917431	1.601488169532855e-05	0.0013631150387392102
group_4619		hypothetical protein	20	34	0.37037	9	100	0.0825688	1.601488169532855e-05	0.0013631150387392102
group_15583	xcpW	Type II secretion system protein J	20	34	0.37037	9	100	0.0825688	1.601488169532855e-05	0.0013631150387392102
group_15587	pppA	prepilin peptidase	20	34	0.37037	9	100	0.0825688	1.601488169532855e-05	0.0013631150387392102
group_15220		hypothetical protein	20	34	0.37037	9	100	0.0825688	1.601488169532855e-05	0.0013631150387392102
group_15294	yfcS	putative periplasmic pilus chaperone	20	34	0.37037	9	100	0.0825688	1.601488169532855e-05	0.0013631150387392102
group_12774	yfcP	putative fimbrial-like adhesin protein	20	34	0.37037	9	100	0.0825688	1.601488169532855e-05	0.0013631150387392102
group_15411		hypothetical protein	20	34	0.37037	9	100	0.0825688	1.601488169532855e-05	0.0013631150387392102
ygcQ_1		putative flavoprotein	20	34	0.37037	9	100	0.0825688	1.601488169532855e-05	0.0013631150387392102
group_15580	gspF	putative protein secretion protein for export	20	34	0.37037	9	100	0.0825688	1.601488169532855e-05	0.0013631150387392102
group_15582		hypothetical protein	20	34	0.37037	9	100	0.0825688	1.601488169532855e-05	0.0013631150387392102
group_15584		hypothetical protein	20	34	0.37037	9	100	0.0825688	1.601488169532855e-05	0.0013631150387392102
group_15586	yghD	putative secretion pathway protein, M-type protein, membrane anchored	20	34	0.37037	9	100	0.0825688	1.601488169532855e-05	0.0013631150387392102
group_15340		hypothetical protein	20	34	0.37037	9	100	0.0825688	1.601488169532855e-05	0.0013631150387392102
group_15292	yfcO	putative protein	20	34	0.37037	9	100	0.0825688	1.601488169532855e-05	0.0013631150387392102
wfgD		UDP-Glc:alpha-D-GlcNAc-diphosphoundecaprenol beta-1,3-glucosyltransferase WfgD	20	34	0.37037	9	100	0.0825688	1.601488169532855e-05	0.0013631150387392102
group_10873		hypothetical protein	20	34	0.37037	9	100	0.0825688	1.601488169532855e-05	0.0013631150387392102
group_15333		hypothetical protein	20	34	0.37037	9	100	0.0825688	1.601488169532855e-05	0.0013631150387392102
group_15332	yadL	hypothetical protein	20	34	0.37037	9	100	0.0825688	1.601488169532855e-05	0.0013631150387392102
group_15331	yadM	putative fimbrial-like adhesin protein	20	34	0.37037	9	100	0.0825688	1.601488169532855e-05	0.0013631150387392102
group_15338		hypothetical protein	20	34	0.37037	9	100	0.0825688	1.601488169532855e-05	0.0013631150387392102
group_5442	frlB	fructoselysine 6-phosphate deglycase monomer	20	34	0.37037	9	100	0.0825688	1.601488169532855e-05	0.0013631150387392102
cpsB_2		mannose-1-phosphate guanylyltransferase	20	34	0.37037	9	100	0.0825688	1.601488169532855e-05	0.0013631150387392102
fcl_2		GDP-fucose synthase	20	34	0.37037	9	100	0.0825688	1.601488169532855e-05	0.0013631150387392102
arnB_2		UDP-L-Ara4O C-4 transaminase"	20	34	0.37037	9	100	0.0825688	1.601488169532855e-05	0.0013631150387392102
group_15325		hypothetical protein	20	34	0.37037	9	100	0.0825688	1.601488169532855e-05	0.0013631150387392102
group_15314		hypothetical protein	20	34	0.37037	9	100	0.0825688	1.601488169532855e-05	0.0013631150387392102
group_15317		hypothetical protein	20	34	0.37037	9	100	0.0825688	1.601488169532855e-05	0.0013631150387392102
group_12915		hypothetical protein	20	34	0.37037	9	100	0.0825688	1.601488169532855e-05	0.0013631150387392102
group_1689		hypothetical protein	20	34	0.37037	9	100	0.0825688	1.601488169532855e-05	0.0013631150387392102
group_9225		hypothetical protein	20	34	0.37037	9	100	0.0825688	1.601488169532855e-05	0.0013631150387392102
group_12775	yfcQ	putative fimbrial-like adhesin protein	20	34	0.37037	9	100	0.0825688	1.601488169532855e-05	0.0013631150387392102
group_10852	yehA	hypothetical protein	20	34	0.37037	9	100	0.0825688	1.601488169532855e-05	0.0013631150387392102
group_15315		hypothetical protein	20	34	0.37037	9	100	0.0825688	1.601488169532855e-05	0.0013631150387392102
group_15316		hypothetical protein	20	34	0.37037	9	100	0.0825688	1.601488169532855e-05	0.0013631150387392102
group_15481		hypothetical protein	20	34	0.37037	9	100	0.0825688	1.601488169532855e-05	0.0013631150387392102
group_15268		hypothetical protein	20	34	0.37037	9	100	0.0825688	1.601488169532855e-05	0.0013631150387392102
group_15267	arpA_2	regulator of acetyl CoA synthetase	20	34	0.37037	9	100	0.0825688	1.601488169532855e-05	0.0013631150387392102
group_15266		hypothetical protein	20	34	0.37037	9	100	0.0825688	1.601488169532855e-05	0.0013631150387392102
yehC_2		putative fimbrial chaperone	20	34	0.37037	9	100	0.0825688	1.601488169532855e-05	0.0013631150387392102
group_15496		hypothetical protein	20	34	0.37037	9	100	0.0825688	1.601488169532855e-05	0.0013631150387392102
group_15494		hypothetical protein	20	34	0.37037	9	100	0.0825688	1.601488169532855e-05	0.0013631150387392102
group_15492		hypothetical protein	20	34	0.37037	9	100	0.0825688	1.601488169532855e-05	0.0013631150387392102
group_15493		hypothetical protein	20	34	0.37037	9	100	0.0825688	1.601488169532855e-05	0.0013631150387392102
group_15270		hypothetical protein	20	34	0.37037	9	100	0.0825688	1.601488169532855e-05	0.0013631150387392102
group_15233	ypdI	YpdI colanic acid synthesis lipoprotein	20	34	0.37037	9	100	0.0825688	1.601488169532855e-05	0.0013631150387392102
perB		GDP-perosamine N-acetyltransferase	20	34	0.37037	9	100	0.0825688	1.601488169532855e-05	0.0013631150387392102
group_10942		hypothetical protein	20	34	0.37037	9	100	0.0825688	1.601488169532855e-05	0.0013631150387392102
outC		Type II secretion system protein C	20	34	0.37037	9	100	0.0825688	1.601488169532855e-05	0.0013631150387392102
group_2681	yneK_2	putative protein	20	34	0.37037	9	100	0.0825688	1.601488169532855e-05	0.0013631150387392102
group_15478		hypothetical protein	20	34	0.37037	9	100	0.0825688	1.601488169532855e-05	0.0013631150387392102
group_15479		hypothetical protein	20	34	0.37037	9	100	0.0825688	1.601488169532855e-05	0.0013631150387392102
ompN_3		outer membrane pore protein N, non-specific	20	34	0.37037	9	100	0.0825688	1.601488169532855e-05	0.0013631150387392102
group_15214	eutT	putative cobalamine adenosyltransferase in ethanolamine utilization	20	34	0.37037	9	100	0.0825688	1.601488169532855e-05	0.0013631150387392102
group_6842		hypothetical protein	34	20	0.62963	100	9	0.917431	1.601488169532855e-05	0.0013631150387392102
group_7001		hypothetical protein	20	34	0.37037	9	100	0.0825688	1.601488169532855e-05	0.0013631150387392102
stcE		Metalloprotease StcE	20	34	0.37037	9	100	0.0825688	1.601488169532855e-05	0.0013631150387392102
group_15223		hypothetical protein	20	34	0.37037	9	100	0.0825688	1.601488169532855e-05	0.0013631150387392102
group_15538		hypothetical protein	20	34	0.37037	9	100	0.0825688	1.601488169532855e-05	0.0013631150387392102
pulS		Pullulanase secretion protein PulS	20	34	0.37037	9	100	0.0825688	1.601488169532855e-05	0.0013631150387392102
group_10808		hypothetical protein	20	34	0.37037	9	100	0.0825688	1.601488169532855e-05	0.0013631150387392102
gspH		putative protein secretion protein for export	20	34	0.37037	9	100	0.0825688	1.601488169532855e-05	0.0013631150387392102
gspL		putative protein secretion protein for export	20	34	0.37037	9	100	0.0825688	1.601488169532855e-05	0.0013631150387392102
parE4		Toxin ParE4	20	34	0.37037	9	100	0.0825688	1.601488169532855e-05	0.0013631150387392102
group_12756		hypothetical protein	22	32	0.407407	11	98	0.100917	1.5839230984958064e-05	0.0013631150387392102
group_15261		hypothetical protein	22	32	0.407407	11	98	0.100917	1.5839230984958064e-05	0.0013631150387392102
ydcO_1		putative benzoate transporter	12	42	0.222222	1	108	0.00917431	6.8328796832005515e-06	0.0013631150387392102
group_7657	yfjD	putative inner membrane protein	12	42	0.222222	1	108	0.00917431	6.8328796832005515e-06	0.0013631150387392102
group_15228		hypothetical protein	12	42	0.222222	1	108	0.00917431	6.8328796832005515e-06	0.0013631150387392102
group_9180	ccdA	Antitoxin CcdA	12	42	0.222222	1	108	0.00917431	6.8328796832005515e-06	0.0013631150387392102
ycfZ		putative inner membrane protein	21	33	0.388889	81	28	0.743119	1.5488838990649803e-05	0.0013631150387392102
group_5165		hypothetical protein	29	25	0.537037	21	88	0.192661	1.2311473965837589e-05	0.0013631150387392102
flmC		Protein FlmC	20	34	0.37037	8	101	0.0733945	9.044687725266136e-06	0.0013631150387392102
group_15462	lpfD	putative minor fimbrial subunit LpfD	20	34	0.37037	9	100	0.0825688	1.601488169532855e-05	0.0013631150387392102
gltC		HTH-type transcriptional regulator GltC	20	34	0.37037	9	100	0.0825688	1.601488169532855e-05	0.0013631150387392102
group_22393	elfG_1	putative fimbrial-like adhesin protein	20	34	0.37037	9	100	0.0825688	1.601488169532855e-05	0.0013631150387392102
rsxB_1		Ion-translocating oxidoreductase complex subunit B	20	34	0.37037	9	100	0.0825688	1.601488169532855e-05	0.0013631150387392102
group_9224		hypothetical protein	20	34	0.37037	9	100	0.0825688	1.601488169532855e-05	0.0013631150387392102
group_15590		hypothetical protein	20	34	0.37037	9	100	0.0825688	1.601488169532855e-05	0.0013631150387392102
group_12813		hypothetical protein	20	34	0.37037	9	100	0.0825688	1.601488169532855e-05	0.0013631150387392102
group_12920		hypothetical protein	20	34	0.37037	9	100	0.0825688	1.601488169532855e-05	0.0013631150387392102
group_12740		hypothetical protein	20	34	0.37037	9	100	0.0825688	1.601488169532855e-05	0.0013631150387392102
group_15589		hypothetical protein	20	34	0.37037	9	100	0.0825688	1.601488169532855e-05	0.0013631150387392102
ynbE		hypothetical protein	34	20	0.62963	100	9	0.917431	1.601488169532855e-05	0.0013631150387392102
rcsC_2		Sensor histidine kinase RcsC	20	34	0.37037	9	100	0.0825688	1.601488169532855e-05	0.0013631150387392102
gltP_1		glutamate / aspartate : H+ symporter GltP	20	34	0.37037	9	100	0.0825688	1.601488169532855e-05	0.0013631150387392102
group_15318		hypothetical protein	20	34	0.37037	9	100	0.0825688	1.601488169532855e-05	0.0013631150387392102
dmsB_1		dimethyl sulfoxide reductase, chain B	20	34	0.37037	9	100	0.0825688	1.601488169532855e-05	0.0013631150387392102
group_10030		hypothetical protein	34	20	0.62963	100	9	0.917431	1.601488169532855e-05	0.0013631150387392102
group_15319	ynbE	hypothetical protein	20	34	0.37037	9	100	0.0825688	1.601488169532855e-05	0.0013631150387392102
group_15265	elfG_2	putative fimbrial-like adhesin protein	20	34	0.37037	9	100	0.0825688	1.601488169532855e-05	0.0013631150387392102
group_15264	elfC_1	putative outer membrane usher protein	20	34	0.37037	9	100	0.0825688	1.601488169532855e-05	0.0013631150387392102
group_15263	sfmA_2	putative fimbrial-like adhesin protein	20	34	0.37037	9	100	0.0825688	1.601488169532855e-05	0.0013631150387392102
group_9216		hypothetical protein	20	34	0.37037	9	100	0.0825688	1.601488169532855e-05	0.0013631150387392102
group_15470		hypothetical protein	20	34	0.37037	9	100	0.0825688	1.601488169532855e-05	0.0013631150387392102
group_15212		hypothetical protein	20	34	0.37037	9	100	0.0825688	1.601488169532855e-05	0.0013631150387392102
potH		putrescine ABC transporter - membrane subunit	34	20	0.62963	100	9	0.917431	1.601488169532855e-05	0.0013631150387392102
group_15532	ompL	putative outer membrane porin L	20	34	0.37037	9	100	0.0825688	1.601488169532855e-05	0.0013631150387392102
group_10807	yraI_1	putative pilin chaperone	20	34	0.37037	9	100	0.0825688	1.601488169532855e-05	0.0013631150387392102
group_15239		hypothetical protein	20	34	0.37037	9	100	0.0825688	1.601488169532855e-05	0.0013631150387392102
dmsA_1		dimethyl sulfoxide reductase, chain A	20	34	0.37037	9	100	0.0825688	1.601488169532855e-05	0.0013631150387392102
group_8617	mltB	membrane-bound lytic murein transglycosylase B	21	33	0.388889	10	99	0.0917431	1.262503956317427e-05	0.0013631150387392102
group_12579		hypothetical protein	21	33	0.388889	10	99	0.0917431	1.262503956317427e-05	0.0013631150387392102
treA		periplasmic trehalase	40	14	0.740741	106	3	0.972477	1.5316922872491813e-05	0.0013631150387392102
ymgE		putative inner membrane protein	40	14	0.740741	106	3	0.972477	1.5316922872491813e-05	0.0013631150387392102
dhaM		dihydroxyacetone kinase subunit M	40	14	0.740741	106	3	0.972477	1.5316922872491813e-05	0.0013631150387392102
nhoA_1		N-hydroxyarylamine O-acetyltransferase	22	32	0.407407	11	98	0.100917	1.5839230984958064e-05	0.0013631150387392102
group_6458	fhlA	FhlA transcriptional activator	30	24	0.555556	23	86	0.211009	1.6462042173769525e-05	0.0013961351378811656
group_2688	ynbB	putative CDP-diglyceride synthase	31	23	0.574074	24	85	0.220183	1.6555056522188094e-05	0.0013989912818051207
group_15227		hypothetical protein	15	39	0.277778	4	105	0.0366972	1.7806473981670585e-05	0.001499368703806598
yedL		putative acyltransferase	23	31	0.425926	13	96	0.119266	1.838871245504466e-05	0.0015212304335178526
group_12794		hypothetical protein	23	31	0.425926	13	96	0.119266	1.838871245504466e-05	0.0015212304335178526
group_16577		hypothetical protein	23	31	0.425926	13	96	0.119266	1.838871245504466e-05	0.0015212304335178526
group_12899		hypothetical protein	23	31	0.425926	13	96	0.119266	1.838871245504466e-05	0.0015212304335178526
group_15534		hypothetical protein	23	31	0.425926	13	96	0.119266	1.838871245504466e-05	0.0015212304335178526
group_15362		hypothetical protein	17	37	0.314815	6	103	0.0550459	1.8734926590413223e-05	0.0015337269591047659
insI-2		transposase of IS30	17	37	0.314815	6	103	0.0550459	1.8734926590413223e-05	0.0015337269591047659
group_7061	dnaB_1	primosome	17	37	0.314815	6	103	0.0550459	1.8734926590413223e-05	0.0015337269591047659
group_4816	yajI	putative lipoprotein	24	30	0.444444	14	95	0.12844	1.988586339619128e-05	0.001616720694110351
group_12907		hypothetical protein	24	30	0.444444	14	95	0.12844	1.988586339619128e-05	0.001616720694110351
group_6469	rlmD	23S rRNA methyltransferase	26	28	0.481481	17	92	0.155963	2.084760058157971e-05	0.0016820724686309812
group_1174		hypothetical protein	19	35	0.351852	8	101	0.0733945	2.1545823706432382e-05	0.0016820724686309812
group_10909		hypothetical protein	19	35	0.351852	8	101	0.0733945	2.1545823706432382e-05	0.0016820724686309812
ssb_2		ssDNA-binding protein	19	35	0.351852	8	101	0.0733945	2.1545823706432382e-05	0.0016820724686309812
nanM_2		N-acetylneuraminate epimerase	19	35	0.351852	8	101	0.0733945	2.1545823706432382e-05	0.0016820724686309812
group_15569		hypothetical protein	19	35	0.351852	8	101	0.0733945	2.1545823706432382e-05	0.0016820724686309812
ivbL		ilvB operon leader peptide	19	35	0.351852	8	101	0.0733945	2.1545823706432382e-05	0.0016820724686309812
group_15509		hypothetical protein	19	35	0.351852	8	101	0.0733945	2.1545823706432382e-05	0.0016820724686309812
group_6216		hypothetical protein	19	35	0.351852	8	101	0.0733945	2.1545823706432382e-05	0.0016820724686309812
gnsA		putative regulator of phosphatidylethanolamine synthesis	35	19	0.648148	101	8	0.926606	2.1545823706432386e-05	0.0016820724686309812
group_9676		hypothetical protein	19	35	0.351852	8	101	0.0733945	2.1545823706432382e-05	0.0016820724686309812
group_8097		hypothetical protein	11	43	0.203704	1	108	0.00917431	2.2218376528246417e-05	0.0017231666559423217
yhdY		YhdW/YhdX/YhdY/YhdZ ABC transporter	43	11	0.796296	108	1	0.990826	2.2218376528246417e-05	0.0017231666559423217
yagU		inner membrane protein that contributes to acid resistance	13	41	0.240741	65	44	0.59633	2.4690518037630068e-05	0.0019086175205678822
group_578		hypothetical protein	22	32	0.407407	12	97	0.110092	2.510389590794885e-05	0.0019216706292912663
efeU		Ferrous iron permease EfeU	32	22	0.592593	97	12	0.889908	2.5103895907948848e-05	0.0019216706292912663
fhlA		FhlA transcriptional activator	32	22	0.592593	97	12	0.889908	2.5103895907948848e-05	0.0019216706292912663
ycjQ		putative oxidoreductase, Zn-dependent and NAD(P)-binding	15	39	0.277778	69	40	0.633028	2.5623340055464468e-05	0.001955085723261119
group_5968	ssuA	aliphatic sulfonate ABC transporter - periplasmic binding protein	32	22	0.592593	27	82	0.247706	2.6219828411181383e-05	0.001987732779583355
spaS		Surface presentation of antigens protein SpaS	22	32	0.407407	82	27	0.752294	2.6219828411181383e-05	0.001987732779583355
group_10920		hypothetical protein	29	25	0.537037	22	87	0.201835	2.699277405824965e-05	0.0020397712627286922
group_12840		hypothetical protein	41	13	0.759259	45	64	0.412844	2.9439850098181936e-05	0.002203502684967732
group_7863		hypothetical protein	41	13	0.759259	45	64	0.412844	2.9439850098181936e-05	0.002203502684967732
group_12788		hypothetical protein	41	13	0.759259	45	64	0.412844	2.9439850098181936e-05	0.002203502684967732
ompN		outer membrane pore protein N, non-specific	46	8	0.851852	57	52	0.522936	3.0361864953280152e-05	0.0022653218038085005
rspB		putative oxidoreductase, Zn-dependent and NAD(P)-binding	30	24	0.555556	94	15	0.862385	3.0780841333090964e-05	0.0022893372117043713
group_7557	galF	putative uridylyltransferase subunit with GalU	27	27	0.5	19	90	0.174312	3.207523295274269e-05	0.0023781061865623095
group_12871		hypothetical protein	26	28	0.481481	18	91	0.165138	3.2330383236246655e-05	0.0023820420173780855
group_4539		hypothetical protein	26	28	0.481481	18	91	0.165138	3.2330383236246655e-05	0.0023820420173780855
group_7039	rhsD_1	hypothetical protein	18	36	0.333333	7	102	0.0642202	3.270505872143865e-05	0.0024021407148765075
group_15568		hypothetical protein	30	24	0.555556	24	85	0.220183	3.591394829780322e-05	0.0025041141133245984
group_2428		hypothetical protein	21	33	0.388889	11	98	0.100917	3.6217623643537686e-05	0.0025041141133245984
group_12777		hypothetical protein	21	33	0.388889	11	98	0.100917	3.6217623643537686e-05	0.0025041141133245984
bluF		blue light-responsive regulator of BluR	33	21	0.611111	98	11	0.899083	3.6217623643537686e-05	0.0025041141133245984
group_10864		hypothetical protein	21	33	0.388889	11	98	0.100917	3.6217623643537686e-05	0.0025041141133245984
group_15407		hypothetical protein	21	33	0.388889	11	98	0.100917	3.6217623643537686e-05	0.0025041141133245984
group_4538		hypothetical protein	21	33	0.388889	11	98	0.100917	3.6217623643537686e-05	0.0025041141133245984
group_15617		hypothetical protein	21	33	0.388889	11	98	0.100917	3.6217623643537686e-05	0.0025041141133245984
group_10860		hypothetical protein	21	33	0.388889	11	98	0.100917	3.6217623643537686e-05	0.0025041141133245984
group_10863		hypothetical protein	21	33	0.388889	11	98	0.100917	3.6217623643537686e-05	0.0025041141133245984
group_10859		hypothetical protein	21	33	0.388889	11	98	0.100917	3.6217623643537686e-05	0.0025041141133245984
ycgX		putative protein	33	21	0.611111	98	11	0.899083	3.6217623643537686e-05	0.0025041141133245984
group_15444		hypothetical protein	21	33	0.388889	11	98	0.100917	3.6217623643537686e-05	0.0025041141133245984
group_7346	ubiD_1	3-octaprenyl-4-hydroxybenzoate carboxy-lyase monomer	21	33	0.388889	11	98	0.100917	3.6217623643537686e-05	0.0025041141133245984
elfC_3		putative outer membrane usher protein	12	42	0.222222	2	107	0.0183486	3.55011888044695e-05	0.0025041141133245984
group_15460		hypothetical protein	12	42	0.222222	2	107	0.0183486	3.55011888044695e-05	0.0025041141133245984
group_15452		hypothetical protein	12	42	0.222222	2	107	0.0183486	3.55011888044695e-05	0.0025041141133245984
group_15453		hypothetical protein	12	42	0.222222	2	107	0.0183486	3.55011888044695e-05	0.0025041141133245984
group_1810	mokC_2	hypothetical protein	21	33	0.388889	11	98	0.100917	3.6217623643537686e-05	0.0025041141133245984
group_15296		hypothetical protein	12	42	0.222222	2	107	0.0183486	3.55011888044695e-05	0.0025041141133245984
group_12772		hypothetical protein	44	10	0.814815	52	57	0.477064	3.947440396037441e-05	0.0027213100063559867
group_15588		hypothetical protein	19	35	0.351852	9	100	0.0825688	4.108772696833584e-05	0.0028078995325578377
group_4180		hypothetical protein	19	35	0.351852	9	100	0.0825688	4.108772696833584e-05	0.0028078995325578377
group_12793		hypothetical protein	19	35	0.351852	9	100	0.0825688	4.108772696833584e-05	0.0028078995325578377
group_8063		hypothetical protein	36	18	0.666667	35	74	0.321101	4.558529012969702e-05	0.0030105444968847803
group_10872		hypothetical protein	27	27	0.5	20	89	0.183486	4.5528687720517377e-05	0.0030105444968847803
malX		maltose / glucose PTS permease - MalX subunit	31	23	0.574074	95	14	0.87156	4.533257837906627e-05	0.0030105444968847803
cirA_3		outer membrane receptor involved in uptake of ferric dihyroxybenzoylserine	23	31	0.425926	14	95	0.12844	4.533257837906627e-05	0.0030105444968847803
group_6774		hypothetical protein	23	31	0.425926	14	95	0.12844	4.533257837906627e-05	0.0030105444968847803
hemS		Hemin transport protein HemS	23	31	0.425926	14	95	0.12844	4.533257837906627e-05	0.0030105444968847803
group_7545	mdtM	multidrug efflux transporter MdtM	23	31	0.425926	14	95	0.12844	4.533257837906627e-05	0.0030105444968847803
mhbM		3-hydroxybenzoate 6-hydroxylase	23	31	0.425926	14	95	0.12844	4.533257837906627e-05	0.0030105444968847803
group_14475		hypothetical protein	23	31	0.425926	14	95	0.12844	4.533257837906627e-05	0.0030105444968847803
hmuT		Hemin-binding periplasmic protein HmuT	23	31	0.425926	14	95	0.12844	4.533257837906627e-05	0.0030105444968847803
group_12323		hypothetical protein	5	49	0.0925926	43	66	0.394495	4.455105065291155e-05	0.0030105444968847803
group_4587		hypothetical protein	13	41	0.240741	3	106	0.0275229	4.5563004353879186e-05	0.0030105444968847803
group_4772	clpP_2	ATP-dependent Clp protease proteolytic subunit	39	15	0.722222	41	68	0.376147	5.252784589901757e-05	0.0033109072132468604
group_723		hypothetical protein	35	19	0.648148	34	75	0.311927	5.2824399637901894e-05	0.0033109072132468604
group_14470		hypothetical protein	41	13	0.759259	46	63	0.422018	5.4223504648425545e-05	0.0033109072132468604
group_9990		hypothetical protein	40	14	0.740741	44	65	0.40367	5.7238612729105026e-05	0.0033109072132468604
group_6581		hypothetical protein	40	14	0.740741	44	65	0.40367	5.7238612729105026e-05	0.0033109072132468604
group_6580		hypothetical protein	40	14	0.740741	44	65	0.40367	5.7238612729105026e-05	0.0033109072132468604
group_14473		hypothetical protein	40	14	0.740741	44	65	0.40367	5.7238612729105026e-05	0.0033109072132468604
group_14471		hypothetical protein	40	14	0.740741	44	65	0.40367	5.7238612729105026e-05	0.0033109072132468604
group_12032		hypothetical protein	40	14	0.740741	44	65	0.40367	5.7238612729105026e-05	0.0033109072132468604
group_9987		hypothetical protein	40	14	0.740741	44	65	0.40367	5.7238612729105026e-05	0.0033109072132468604
group_15414		hypothetical protein	20	34	0.37037	10	99	0.0917431	5.743568096950273e-05	0.0033109072132468604
group_3298		hypothetical protein	20	34	0.37037	10	99	0.0917431	5.743568096950273e-05	0.0033109072132468604
yhfU		putative protein	34	20	0.62963	99	10	0.908257	5.743568096950273e-05	0.0033109072132468604
yhfT		putative inner membrane protein	34	20	0.62963	99	10	0.908257	5.743568096950273e-05	0.0033109072132468604
ybaM		small protein involved in the cell envelope stress response	34	20	0.62963	99	10	0.908257	5.743568096950273e-05	0.0033109072132468604
ydfG_1		3-hydroxy acid dehydrogenase monomer	20	34	0.37037	10	99	0.0917431	5.743568096950273e-05	0.0033109072132468604
topB		DNA topoisomerase III	34	20	0.62963	99	10	0.908257	5.743568096950273e-05	0.0033109072132468604
group_12812		hypothetical protein	20	34	0.37037	10	99	0.0917431	5.743568096950273e-05	0.0033109072132468604
iaaA_2		Isoaspartyl peptidase	20	34	0.37037	10	99	0.0917431	5.743568096950273e-05	0.0033109072132468604
group_15313	mokB	regulatory peptide whose translation enables hokB expression	20	34	0.37037	10	99	0.0917431	5.743568096950273e-05	0.0033109072132468604
insA-1_2		IS1 protein InsA	20	34	0.37037	10	99	0.0917431	5.743568096950273e-05	0.0033109072132468604
group_4410	rusA_4	endodeoxyribonuclease RUS (Holliday junction resolvase)	20	34	0.37037	10	99	0.0917431	5.743568096950273e-05	0.0033109072132468604
ompC_2		outer membrane porin C	20	34	0.37037	10	99	0.0917431	5.743568096950273e-05	0.0033109072132468604
group_10893		hypothetical protein	20	34	0.37037	10	99	0.0917431	5.743568096950273e-05	0.0033109072132468604
group_15537	ybaM	small protein involved in the cell envelope stress response	20	34	0.37037	10	99	0.0917431	5.743568096950273e-05	0.0033109072132468604
php		putative hydrolase	34	20	0.62963	99	10	0.908257	5.743568096950273e-05	0.0033109072132468604
yifK		YifK APC transporter	38	16	0.703704	103	6	0.944954	5.195014148255761e-05	0.0033109072132468604
group_10766		hypothetical protein	14	40	0.259259	4	105	0.0366972	5.1415413955585984e-05	0.0033109072132468604
group_25843		tRNA-Leu(cag)	39	15	0.722222	104	5	0.954128	5.328257728746989e-05	0.0033109072132468604
group_9244		hypothetical protein	18	36	0.333333	8	101	0.0733945	5.2533936702377616e-05	0.0033109072132468604
group_9190		hypothetical protein	20	34	0.37037	10	99	0.0917431	5.743568096950273e-05	0.0033109072132468604
group_10912		hypothetical protein	20	34	0.37037	10	99	0.0917431	5.743568096950273e-05	0.0033109072132468604
elfC_6		putative outer membrane usher protein	20	34	0.37037	10	99	0.0917431	5.743568096950273e-05	0.0033109072132468604
mltB		membrane-bound lytic murein transglycosylase B	34	20	0.62963	99	10	0.908257	5.743568096950273e-05	0.0033109072132468604
ycjY_6		putative hydrolase	20	34	0.37037	10	99	0.0917431	5.743568096950273e-05	0.0033109072132468604
group_12778		hypothetical protein	20	34	0.37037	10	99	0.0917431	5.743568096950273e-05	0.0033109072132468604
group_15289	ycaN	putative transcriptional regulator LYSR-type	20	34	0.37037	10	99	0.0917431	5.743568096950273e-05	0.0033109072132468604
nepI_2		purine ribonucleoside efflux transporter	20	34	0.37037	10	99	0.0917431	5.743568096950273e-05	0.0033109072132468604
group_15290	ycjY_1	putative hydrolase	20	34	0.37037	10	99	0.0917431	5.743568096950273e-05	0.0033109072132468604
sctC_2		Type 3 secretion system secretin	20	34	0.37037	10	99	0.0917431	5.743568096950273e-05	0.0033109072132468604
ycjZ_2		putative transcriptional regulator LysR-type	20	34	0.37037	10	99	0.0917431	5.743568096950273e-05	0.0033109072132468604
fadH_1		2,4-dienoyl-CoA reductase	20	34	0.37037	10	99	0.0917431	5.743568096950273e-05	0.0033109072132468604
yccE_1		putative protein	20	34	0.37037	10	99	0.0917431	5.743568096950273e-05	0.0033109072132468604
group_7002		hypothetical protein	20	34	0.37037	10	99	0.0917431	5.743568096950273e-05	0.0033109072132468604
group_7009		hypothetical protein	20	34	0.37037	10	99	0.0917431	5.743568096950273e-05	0.0033109072132468604
yfhM		alpha-macroglobulin	34	20	0.62963	99	10	0.908257	5.743568096950273e-05	0.0033109072132468604
group_10198	mak	manno(fructo)kinase	36	18	0.666667	36	73	0.330275	5.6230412202160746e-05	0.0033109072132468604
dhaL		dihydroxyacetone kinase subunit L	40	14	0.740741	105	4	0.963303	5.1415413955585984e-05	0.0033109072132468604
group_9035	tnaA	tryptophanase / L-cysteine desulfhydrase	20	34	0.37037	10	99	0.0917431	5.743568096950273e-05	0.0033109072132468604
group_12909		hypothetical protein	21	33	0.388889	12	97	0.110092	6.151944623737986e-05	0.003478282935104808
acpP_1		Acyl carrier protein	26	28	0.481481	87	22	0.798165	6.12330889005226e-05	0.003478282935104808
group_1217	yhdJ_2	DNA adenine methyltransferase	21	33	0.388889	12	97	0.110092	6.151944623737986e-05	0.003478282935104808
group_15342		hypothetical protein	21	33	0.388889	12	97	0.110092	6.151944623737986e-05	0.003478282935104808
group_15343	yjiJ	putative transport protein	21	33	0.388889	12	97	0.110092	6.151944623737986e-05	0.003478282935104808
group_15341		hypothetical protein	21	33	0.388889	12	97	0.110092	6.151944623737986e-05	0.003478282935104808
group_10847	yeeJ_2	adhesin	21	33	0.388889	12	97	0.110092	6.151944623737986e-05	0.003478282935104808
group_1597		hypothetical protein	29	25	0.537037	23	86	0.211009	6.379596808214487e-05	0.0035642595722102594
group_9298		hypothetical protein	29	25	0.537037	23	86	0.211009	6.379596808214487e-05	0.0035642595722102594
group_8712		hypothetical protein	25	29	0.462963	86	23	0.788991	6.379596808214487e-05	0.0035642595722102594
group_5230	gmr	modulator of RNase II stability	29	25	0.537037	23	86	0.211009	6.379596808214487e-05	0.0035642595722102594
yqhD		NADP-dependent dehydrogenase	25	29	0.462963	86	23	0.788991	6.379596808214487e-05	0.0035642595722102594
group_14635		hypothetical protein	6	48	0.111111	45	64	0.412844	6.453256913780788e-05	0.003588406562646454
group_8913		hypothetical protein	6	48	0.111111	45	64	0.412844	6.453256913780788e-05	0.003588406562646454
group_7514		hypothetical protein	22	32	0.407407	80	29	0.733945	7.088209629518632e-05	0.0036455827630166807
group_5738		hypothetical protein	44	10	0.814815	54	55	0.495413	8.231954360542995e-05	0.0036455827630166807
group_12872		hypothetical protein	29	25	0.537037	24	85	0.220183	7.90806584836047e-05	0.0036455827630166807
group_6849		hypothetical protein	32	22	0.592593	96	13	0.880734	7.156233136897449e-05	0.0036455827630166807
group_2412		hypothetical protein	10	44	0.185185	55	54	0.504587	8.231954360542995e-05	0.0036455827630166807
group_9800	efeU	Ferrous iron permease EfeU	22	32	0.407407	13	96	0.119266	7.156233136897449e-05	0.0036455827630166807
group_8557	rutA	pyrimidine oxygenase	22	32	0.407407	13	96	0.119266	7.156233136897449e-05	0.0036455827630166807
group_4704	yliE	putative c-di-GMP-specific phosphodiesterase	24	30	0.444444	16	93	0.146789	7.503838766847845e-05	0.0036455827630166807
group_5844		hypothetical protein	24	30	0.444444	16	93	0.146789	7.503838766847845e-05	0.0036455827630166807
group_3727		hypothetical protein	20	34	0.37037	11	98	0.100917	8.427037391712647e-05	0.0036455827630166807
yicO_2		putative membrane protein with possible relationship to novobiocin and deoxycholate resistance	20	34	0.37037	11	98	0.100917	8.427037391712647e-05	0.0036455827630166807
group_15570		hypothetical protein	20	34	0.37037	11	98	0.100917	8.427037391712647e-05	0.0036455827630166807
group_15573	marB	multiple antibiotic resistance protein	20	34	0.37037	11	98	0.100917	8.427037391712647e-05	0.0036455827630166807
group_5372		hypothetical protein	20	34	0.37037	11	98	0.100917	8.427037391712647e-05	0.0036455827630166807
group_15384		hypothetical protein	20	34	0.37037	11	98	0.100917	8.427037391712647e-05	0.0036455827630166807
group_15383		hypothetical protein	20	34	0.37037	11	98	0.100917	8.427037391712647e-05	0.0036455827630166807
yehC		putative fimbrial chaperone	34	20	0.62963	98	11	0.899083	8.427037391712647e-05	0.0036455827630166807
yehD		putative fimbrial-like adhesin protein	34	20	0.62963	98	11	0.899083	8.427037391712647e-05	0.0036455827630166807
group_12807		hypothetical protein	20	34	0.37037	11	98	0.100917	8.427037391712647e-05	0.0036455827630166807
group_15283	eaeB	Protein EaeB	20	34	0.37037	11	98	0.100917	8.427037391712647e-05	0.0036455827630166807
group_15282		hypothetical protein	20	34	0.37037	11	98	0.100917	8.427037391712647e-05	0.0036455827630166807
group_15281		hypothetical protein	20	34	0.37037	11	98	0.100917	8.427037391712647e-05	0.0036455827630166807
group_15280	eae	Intimin	20	34	0.37037	11	98	0.100917	8.427037391712647e-05	0.0036455827630166807
group_14414		hypothetical protein	34	20	0.62963	98	11	0.899083	8.427037391712647e-05	0.0036455827630166807
blr		beta-lactam resistance protein	20	34	0.37037	11	98	0.100917	8.427037391712647e-05	0.0036455827630166807
group_18452	tir	Translocated intimin receptor Tir	20	34	0.37037	11	98	0.100917	8.427037391712647e-05	0.0036455827630166807
scpA		methylmalonyl-CoA mutase	34	20	0.62963	98	11	0.899083	8.427037391712647e-05	0.0036455827630166807
group_9100	topB	DNA topoisomerase III	20	34	0.37037	11	98	0.100917	8.427037391712647e-05	0.0036455827630166807
group_15276		hypothetical protein	20	34	0.37037	11	98	0.100917	8.427037391712647e-05	0.0036455827630166807
group_12902		hypothetical protein	20	34	0.37037	11	98	0.100917	8.427037391712647e-05	0.0036455827630166807
group_15488		hypothetical protein	20	34	0.37037	11	98	0.100917	8.427037391712647e-05	0.0036455827630166807
group_15487		hypothetical protein	20	34	0.37037	11	98	0.100917	8.427037391712647e-05	0.0036455827630166807
group_15277		hypothetical protein	20	34	0.37037	11	98	0.100917	8.427037391712647e-05	0.0036455827630166807
group_15278		hypothetical protein	20	34	0.37037	11	98	0.100917	8.427037391712647e-05	0.0036455827630166807
group_15279		hypothetical protein	20	34	0.37037	11	98	0.100917	8.427037391712647e-05	0.0036455827630166807
yehE		putative protein	34	20	0.62963	98	11	0.899083	8.427037391712647e-05	0.0036455827630166807
yiaK		2,3-diketo-L-gulonate reductase monomer	34	20	0.62963	98	11	0.899083	8.427037391712647e-05	0.0036455827630166807
yiaJ		YiaJ DNA-binding transcriptional repressor	34	20	0.62963	98	11	0.899083	8.427037391712647e-05	0.0036455827630166807
group_2687		hypothetical protein	20	34	0.37037	11	98	0.100917	8.427037391712647e-05	0.0036455827630166807
group_12768		hypothetical protein	20	34	0.37037	11	98	0.100917	8.427037391712647e-05	0.0036455827630166807
group_8115		hypothetical protein	20	34	0.37037	11	98	0.100917	8.427037391712647e-05	0.0036455827630166807
group_10299	potH	putrescine ABC transporter - membrane subunit	20	34	0.37037	11	98	0.100917	8.427037391712647e-05	0.0036455827630166807
ulaB_1		L-ascorbate PTS permease - UlaB subunit	20	34	0.37037	11	98	0.100917	8.427037391712647e-05	0.0036455827630166807
cdhR_1		HTH-type transcriptional regulator CdhR	20	34	0.37037	11	98	0.100917	8.427037391712647e-05	0.0036455827630166807
group_15555		hypothetical protein	20	34	0.37037	11	98	0.100917	8.427037391712647e-05	0.0036455827630166807
tnaA		tryptophanase / L-cysteine desulfhydrase	34	20	0.62963	98	11	0.899083	8.427037391712647e-05	0.0036455827630166807
group_15549		hypothetical protein	20	34	0.37037	11	98	0.100917	8.427037391712647e-05	0.0036455827630166807
btuR_2		cobinamide adenosyltransferase / cobalamin adenosyltransferase	20	34	0.37037	11	98	0.100917	8.427037391712647e-05	0.0036455827630166807
ydjI_1		putative aldolase	20	34	0.37037	11	98	0.100917	8.427037391712647e-05	0.0036455827630166807
mxiC		Protein MxiC	20	34	0.37037	11	98	0.100917	8.427037391712647e-05	0.0036455827630166807
ydbD_2		protein involved in detoxification of methylglyoxal	20	34	0.37037	11	98	0.100917	8.427037391712647e-05	0.0036455827630166807
group_7049		hypothetical protein	20	34	0.37037	11	98	0.100917	8.427037391712647e-05	0.0036455827630166807
group_12870		hypothetical protein	20	34	0.37037	11	98	0.100917	8.427037391712647e-05	0.0036455827630166807
group_12720	gspO	leader peptidase, integral membrane protein	20	34	0.37037	11	98	0.100917	8.427037391712647e-05	0.0036455827630166807
group_12868		hypothetical protein	20	34	0.37037	11	98	0.100917	8.427037391712647e-05	0.0036455827630166807
group_12861	fimC_2	periplasmic chaperone, required for type 1 fimbriae	20	34	0.37037	11	98	0.100917	8.427037391712647e-05	0.0036455827630166807
group_15221	ydcR_1	fused predicted DNA-binding transcriptional regulator and predicted amino transferase	20	34	0.37037	11	98	0.100917	8.427037391712647e-05	0.0036455827630166807
group_15298		hypothetical protein	20	34	0.37037	11	98	0.100917	8.427037391712647e-05	0.0036455827630166807
group_10895		hypothetical protein	20	34	0.37037	11	98	0.100917	8.427037391712647e-05	0.0036455827630166807
ulaA_1		L-ascorbate PTS permease - UlaA subunit	20	34	0.37037	11	98	0.100917	8.427037391712647e-05	0.0036455827630166807
rbsA_3		ribose ABC transporter - putative ATP binding subunit	20	34	0.37037	11	98	0.100917	8.427037391712647e-05	0.0036455827630166807
group_15412		hypothetical protein	20	34	0.37037	11	98	0.100917	8.427037391712647e-05	0.0036455827630166807
group_12741		hypothetical protein	20	34	0.37037	11	98	0.100917	8.427037391712647e-05	0.0036455827630166807
oatA		hypothetical protein	20	34	0.37037	11	98	0.100917	8.427037391712647e-05	0.0036455827630166807
group_15299		hypothetical protein	20	34	0.37037	11	98	0.100917	8.427037391712647e-05	0.0036455827630166807
group_15295	papC	Outer membrane usher protein PapC	20	34	0.37037	11	98	0.100917	8.427037391712647e-05	0.0036455827630166807
ydjH_1		putative kinase	20	34	0.37037	11	98	0.100917	8.427037391712647e-05	0.0036455827630166807
yehD_1		putative fimbrial-like adhesin protein	20	34	0.37037	11	98	0.100917	8.427037391712647e-05	0.0036455827630166807
group_15330	htrE	putative outer membrane usher protein	20	34	0.37037	11	98	0.100917	8.427037391712647e-05	0.0036455827630166807
group_12905		hypothetical protein	20	34	0.37037	11	98	0.100917	8.427037391712647e-05	0.0036455827630166807
group_11835		hypothetical protein	34	20	0.62963	98	11	0.899083	8.427037391712647e-05	0.0036455827630166807
group_11833		hypothetical protein	34	20	0.62963	98	11	0.899083	8.427037391712647e-05	0.0036455827630166807
torR_6		TorR transcriptional dual regulator	20	34	0.37037	11	98	0.100917	8.427037391712647e-05	0.0036455827630166807
group_12760		hypothetical protein	20	34	0.37037	11	98	0.100917	8.427037391712647e-05	0.0036455827630166807
group_15328	yadN	putative fimbrial-like adhesin protein	20	34	0.37037	11	98	0.100917	8.427037391712647e-05	0.0036455827630166807
dgoK		2-dehydro-3-deoxygalactonate kinase	34	20	0.62963	98	11	0.899083	8.427037391712647e-05	0.0036455827630166807
dgoD		D-galactonate dehydratase	34	20	0.62963	98	11	0.899083	8.427037391712647e-05	0.0036455827630166807
dgoA		2-oxo-3-deoxygalactonate 6-phosphate aldolase	34	20	0.62963	98	11	0.899083	8.427037391712647e-05	0.0036455827630166807
dgoR		putative DNA-binding transcriptional regulator	34	20	0.62963	98	11	0.899083	8.427037391712647e-05	0.0036455827630166807
prsE		Type I secretion system membrane fusion protein PrsE	20	34	0.37037	11	98	0.100917	8.427037391712647e-05	0.0036455827630166807
ygbN		YgbN Gnt transporter	34	20	0.62963	98	11	0.899083	8.427037391712647e-05	0.0036455827630166807
ygbL		putative class II aldolase	34	20	0.62963	98	11	0.899083	8.427037391712647e-05	0.0036455827630166807
ygbI		putative DNA-binding transcriptional regulator, DEOR-type	34	20	0.62963	98	11	0.899083	8.427037391712647e-05	0.0036455827630166807
invF		Invasion protein InvF	20	34	0.37037	11	98	0.100917	8.427037391712647e-05	0.0036455827630166807
group_15483		hypothetical protein	20	34	0.37037	11	98	0.100917	8.427037391712647e-05	0.0036455827630166807
group_15482		hypothetical protein	20	34	0.37037	11	98	0.100917	8.427037391712647e-05	0.0036455827630166807
yaiP		putative glucosyltransferase	34	20	0.62963	98	11	0.899083	8.427037391712647e-05	0.0036455827630166807
yaiO		outer membrane protein	34	20	0.62963	98	11	0.899083	8.427037391712647e-05	0.0036455827630166807
yehC_1		putative fimbrial chaperone	20	34	0.37037	11	98	0.100917	8.427037391712647e-05	0.0036455827630166807
yadV_1		putative pilin chaperone similar to PapD	20	34	0.37037	11	98	0.100917	8.427037391712647e-05	0.0036455827630166807
sopA		hypothetical protein	20	34	0.37037	11	98	0.100917	8.427037391712647e-05	0.0036455827630166807
fimI_3		fimbrial protein	20	34	0.37037	11	98	0.100917	8.427037391712647e-05	0.0036455827630166807
group_7034		hypothetical protein	20	34	0.37037	11	98	0.100917	8.427037391712647e-05	0.0036455827630166807
group_10844	yadK	putative fimbrial-like adhesin protein	20	34	0.37037	11	98	0.100917	8.427037391712647e-05	0.0036455827630166807
group_15304	ybgP	putative fimbrial chaperone	20	34	0.37037	11	98	0.100917	8.427037391712647e-05	0.0036455827630166807
group_15305	ybgO	putative fimbrial-like adhesin protein	20	34	0.37037	11	98	0.100917	8.427037391712647e-05	0.0036455827630166807
group_15303	ybgD	putative fimbrial-like adhesin protein	20	34	0.37037	11	98	0.100917	8.427037391712647e-05	0.0036455827630166807
group_15271		hypothetical protein	20	34	0.37037	11	98	0.100917	8.427037391712647e-05	0.0036455827630166807
fumA_2		fumarase A monomer	20	34	0.37037	11	98	0.100917	8.427037391712647e-05	0.0036455827630166807
group_12790		hypothetical protein	20	34	0.37037	11	98	0.100917	8.427037391712647e-05	0.0036455827630166807
kptA		enzyme with tRNA 2'-phosphotransferase activity	34	20	0.62963	98	11	0.899083	8.427037391712647e-05	0.0036455827630166807
group_10834	ybgQ	putative outer membrane usher protein	20	34	0.37037	11	98	0.100917	8.427037391712647e-05	0.0036455827630166807
group_15461	fimI_2	fimbrial protein	20	34	0.37037	11	98	0.100917	8.427037391712647e-05	0.0036455827630166807
yhhS_1		putative transport protein YhhS	20	34	0.37037	11	98	0.100917	8.427037391712647e-05	0.0036455827630166807
group_15477		hypothetical protein	20	34	0.37037	11	98	0.100917	8.427037391712647e-05	0.0036455827630166807
gcvA_2		GcvA DNA-binding transcriptional dual regulator	20	34	0.37037	11	98	0.100917	8.427037391712647e-05	0.0036455827630166807
tolC_2		TolC monomer	20	34	0.37037	11	98	0.100917	8.427037391712647e-05	0.0036455827630166807
ltxB		Leukotoxin export ATP-binding protein LtxB	20	34	0.37037	11	98	0.100917	8.427037391712647e-05	0.0036455827630166807
rbsB_2		ribose ABC transporter - putative periplasmic binding protein	20	34	0.37037	11	98	0.100917	8.427037391712647e-05	0.0036455827630166807
rbsC_4		ribose ABC transporter - membrane subunit	20	34	0.37037	11	98	0.100917	8.427037391712647e-05	0.0036455827630166807
group_8096		hypothetical protein	20	34	0.37037	11	98	0.100917	8.427037391712647e-05	0.0036455827630166807
group_15527		hypothetical protein	20	34	0.37037	11	98	0.100917	8.427037391712647e-05	0.0036455827630166807
group_15528		hypothetical protein	20	34	0.37037	11	98	0.100917	8.427037391712647e-05	0.0036455827630166807
sfmM2		L-tyrosine C(3)-methyltransferase	20	34	0.37037	11	98	0.100917	8.427037391712647e-05	0.0036455827630166807
yabP		putative protein	20	34	0.37037	11	98	0.100917	8.427037391712647e-05	0.0036455827630166807
group_5931		hypothetical protein	20	34	0.37037	11	98	0.100917	8.427037391712647e-05	0.0036455827630166807
group_15405		hypothetical protein	17	37	0.314815	7	102	0.0642202	7.294525314868841e-05	0.0036455827630166807
group_15406		hypothetical protein	17	37	0.314815	7	102	0.0642202	7.294525314868841e-05	0.0036455827630166807
group_9761	yqhD	NADP-dependent dehydrogenase	29	25	0.537037	24	85	0.220183	7.90806584836047e-05	0.0036455827630166807
ccdB_2		Toxin CcdB	10	44	0.185185	1	108	0.00917431	7.061858535328642e-05	0.0036455827630166807
group_8088		hypothetical protein	43	11	0.796296	52	57	0.477064	9.542783194380064e-05	0.004120699622232578
recD_1		RecBCD enzyme subunit RecD	35	19	0.648148	35	74	0.321101	9.87315395988322e-05	0.004240061036651488
group_2757		hypothetical protein	35	19	0.648148	35	74	0.321101	9.87315395988322e-05	0.004240061036651488
group_15567		hypothetical protein	30	24	0.555556	26	83	0.238532	9.850783372290209e-05	0.004240061036651488
group_4630		hypothetical protein	18	36	0.333333	9	100	0.0825688	0.00010368790049620614	0.00442871309782437
group_12759		hypothetical protein	18	36	0.333333	9	100	0.0825688	0.00010368790049620614	0.00442871309782437
group_15242		hypothetical protein	18	36	0.333333	9	100	0.0825688	0.00010368790049620614	0.00442871309782437
hipB		HipB-HipA antitoxin/toxin complex and DNA-binding transcriptional repressor	32	22	0.592593	95	14	0.87156	0.00010412845606436714	0.004439487538209014
borD_1		bacteriophage lambda Bor protein	11	43	0.203704	2	107	0.0183486	0.00010683860917599838	0.004546812073181433
ycjM_2		putative glucosyltransferase	40	14	0.740741	45	64	0.412844	0.00010854536067585546	0.004611124267846206
group_15339		hypothetical protein	37	17	0.685185	39	70	0.357798	0.0001094704999217173	0.004633727067602026
ompL		putative outer membrane porin L	17	37	0.314815	70	39	0.642202	0.0001094704999217173	0.004633727067602026
gsiB		glutathione ABC transporter - periplasmic binding protein	30	24	0.555556	92	17	0.844037	0.00011048964683232767	0.004668484593845501
yahJ		putative deaminase with metallo-dependent hydrolase domain protein	54	0	1	87	22	0.798165	0.0001168208622944878	0.004927165420960893
group_392	yeeJ_2	adhesin	0	54	0	21	88	0.192661	0.0001235592614526119	0.005149809803755115
ygfI_2		putative DNA-binding transcriptional regulator LYSR-type	19	35	0.351852	10	99	0.0917431	0.00012362863591319488	0.005149809803755115
group_6992		hypothetical protein	19	35	0.351852	10	99	0.0917431	0.00012362863591319488	0.005149809803755115
group_10812		hypothetical protein	19	35	0.351852	10	99	0.0917431	0.00012362863591319488	0.005149809803755115
group_3296		hypothetical protein	19	35	0.351852	10	99	0.0917431	0.00012362863591319488	0.005149809803755115
group_6371	yfaV	putative transporter	19	35	0.351852	10	99	0.0917431	0.00012362863591319488	0.005149809803755115
group_4547		hypothetical protein	23	31	0.425926	15	94	0.137615	0.0001255288654921361	0.005183176990732212
group_5625	malX	maltose / glucose PTS permease - MalX subunit	23	31	0.425926	15	94	0.137615	0.0001255288654921361	0.005183176990732212
acrB_1		AcrB RND-type permease	23	31	0.425926	15	94	0.137615	0.0001255288654921361	0.005183176990732212
group_10923		hypothetical protein	45	9	0.833333	57	52	0.522936	0.0001280722482328362	0.005278949994030733
group_12810		hypothetical protein	17	37	0.314815	8	101	0.0733945	0.00012860539653585968	0.005282455460149763
group_10768		hypothetical protein	17	37	0.314815	8	101	0.0733945	0.00012860539653585968	0.005282455460149763
group_4615		hypothetical protein	12	42	0.222222	3	106	0.0275229	0.0001315752985665739	0.005348535886731229
galF		putative uridylyltransferase subunit with GalU	26	28	0.481481	86	23	0.788991	0.0001306637555064411	0.005348535886731229
group_6222	pknD	Serine/threonine-protein kinase PknD	12	42	0.222222	3	106	0.0275229	0.0001315752985665739	0.005348535886731229
group_12728		hypothetical protein	12	42	0.222222	3	106	0.0275229	0.0001315752985665739	0.005348535886731229
group_2614		hypothetical protein	12	42	0.222222	3	106	0.0275229	0.0001315752985665739	0.005348535886731229
group_4788	ycjQ	putative oxidoreductase, Zn-dependent and NAD(P)-binding	39	15	0.722222	44	65	0.40367	0.0001328206018955645	0.005380630410815293
dmlR_3		hypothetical protein	2	52	0.037037	30	79	0.275229	0.0001330494774358619	0.005380630410815293
yfjJ_2		hypothetical protein	2	52	0.037037	30	79	0.275229	0.0001330494774358619	0.005380630410815293
group_7705		hypothetical protein	6	48	0.111111	43	66	0.394495	0.00013397772451287094	0.005408891799383491
group_7513		hypothetical protein	32	22	0.592593	30	79	0.275229	0.00013911582825136212	0.00560672458578182
yfdE_2		putative CoA transferase, NAD(P)-binding	13	41	0.240741	4	105	0.0366972	0.0001438627691683883	0.0057881442127697795
sorF		PTS system sorbose-specific EIIA component	44	10	0.814815	55	54	0.504587	0.00015083058305483677	0.006058147626378001
group_7542		hypothetical protein	21	33	0.388889	13	96	0.119266	0.00015387628437000796	0.0060769533611250886
yajI		putative lipoprotein	33	21	0.611111	96	13	0.880734	0.00015387628437000796	0.0060769533611250886
glmS_2		Glutamate mutase sigma subunit	21	33	0.388889	13	96	0.119266	0.00015387628437000796	0.0060769533611250886
glmE		Glutamate mutase epsilon subunit	21	33	0.388889	13	96	0.119266	0.00015387628437000796	0.0060769533611250886
group_3268	lacZ	beta-galactosidase monomer	21	33	0.388889	13	96	0.119266	0.00015387628437000796	0.0060769533611250886
group_15337		hypothetical protein	21	33	0.388889	13	96	0.119266	0.00015387628437000796	0.0060769533611250886
group_9218		hypothetical protein	21	33	0.388889	13	96	0.119266	0.00015387628437000796	0.0060769533611250886
yehA		putative type-1 fimbrial protein	33	21	0.611111	96	13	0.880734	0.00015387628437000796	0.0060769533611250886
group_12896		hypothetical protein	21	33	0.388889	13	96	0.119266	0.00015387628437000796	0.0060769533611250886
group_7690	yahA	phosphodiesterase, c-di-GMP-specific	21	33	0.388889	13	96	0.119266	0.00015387628437000796	0.0060769533611250886
group_3454		hypothetical protein	25	29	0.462963	19	90	0.174312	0.00015592480219475384	0.006137293925451939
iraM		inhibitor of sS proteolysis	25	29	0.462963	19	90	0.174312	0.00015592480219475384	0.006137293925451939
group_8810	xylR	XylR transcriptional activator	23	31	0.425926	16	93	0.146789	0.00016308641537019443	0.006324158577603741
parM		Plasmid segregation protein ParM	23	31	0.425926	16	93	0.146789	0.00016308641537019443	0.006324158577603741
group_15421		hypothetical protein	23	31	0.425926	16	93	0.146789	0.00016308641537019443	0.006324158577603741
group_15420		hypothetical protein	23	31	0.425926	16	93	0.146789	0.00016308641537019443	0.006324158577603741
fepC_1		ferric enterobactin ABC transporter - ATP binding subunit	23	31	0.425926	16	93	0.146789	0.00016308641537019443	0.006324158577603741
fecD_1		ferric dicitrate ABC transporter - membrane subunit	23	31	0.425926	16	93	0.146789	0.00016308641537019443	0.006324158577603741
fecD_2		ferric dicitrate ABC transporter - membrane subunit	23	31	0.425926	16	93	0.146789	0.00016308641537019443	0.006324158577603741
group_2987	ynbD	putative phosphatase, inner membrane protein	23	31	0.425926	16	93	0.146789	0.00016308641537019443	0.006324158577603741
fhuA_2		ferrichrome / phage / antibiotic outer membrane porin FhuA	23	31	0.425926	16	93	0.146789	0.00016308641537019443	0.006324158577603741
group_10312	ycaM	YcaM predicted APC amino acid transporter	26	28	0.481481	20	89	0.183486	0.0001656183380410058	0.006411795658444653
group_1278		hypothetical protein	16	38	0.296296	7	102	0.0642202	0.00016789724763366612	0.006426158128991796
group_15433		hypothetical protein	16	38	0.296296	7	102	0.0642202	0.00016789724763366612	0.006426158128991796
group_10488	yifK	YifK APC transporter	16	38	0.296296	7	102	0.0642202	0.00016789724763366612	0.006426158128991796
group_5838		hypothetical protein	29	25	0.537037	25	84	0.229358	0.0001667699643345575	0.006426158128991796
group_7531		hypothetical protein	25	29	0.462963	84	25	0.770642	0.0001667699643345575	0.006426158128991796
group_15419		hypothetical protein	16	38	0.296296	7	102	0.0642202	0.00016789724763366612	0.006426158128991796
group_10759		hypothetical protein	16	38	0.296296	7	102	0.0642202	0.00016789724763366612	0.006426158128991796
group_12876		IS630 family transposase ISEc33	44	10	0.814815	56	53	0.513761	0.00017242619810961264	0.006587335141795939
group_5236		hypothetical protein	11	43	0.203704	56	53	0.513761	0.00017266713821223608	0.006587335141795939
group_9935	rhaT	rhamnose / lyxose:H+ symporter	34	20	0.62963	34	75	0.311927	0.00017640265706969822	0.006718974871942286
group_12796		hypothetical protein	19	35	0.351852	11	98	0.100917	0.00019612943291711827	0.007422381444441248
group_12798		hypothetical protein	19	35	0.351852	11	98	0.100917	0.00019612943291711827	0.007422381444441248
group_15348		hypothetical protein	19	35	0.351852	11	98	0.100917	0.00019612943291711827	0.007422381444441248
group_15272		hypothetical protein	19	35	0.351852	11	98	0.100917	0.00019612943291711827	0.007422381444441248
group_9933	sodA	superoxide dismutase (Mn)	33	21	0.611111	33	76	0.302752	0.00019801130667656652	0.007469620124021453
ylpA_1		Lipoprotein YlpA	33	21	0.611111	33	76	0.302752	0.00019801130667656652	0.007469620124021453
group_5858		hypothetical protein	41	13	0.759259	49	60	0.449541	0.00020986684416640086	0.00786650331464425
group_8110		hypothetical protein	41	13	0.759259	49	60	0.449541	0.00020986684416640086	0.00786650331464425
group_12733		hypothetical protein	26	28	0.481481	21	88	0.192661	0.0002097741190103666	0.00786650331464425
group_8134		hypothetical protein	26	28	0.481481	21	88	0.192661	0.0002097741190103666	0.00786650331464425
group_10742		hypothetical protein	4	50	0.0740741	36	73	0.330275	0.00021080952912840202	0.007889295663905291
group_10772		hypothetical protein	34	20	0.62963	35	74	0.321101	0.00021404311062484685	0.007984959524053821
group_15241		hypothetical protein	34	20	0.62963	35	74	0.321101	0.00021404311062484685	0.007984959524053821
group_12755		hypothetical protein	40	14	0.740741	47	62	0.431193	0.0002236233657370078	0.008329175503920115
sbcC		ATP-dependent dsDNA exonuclease	19	35	0.351852	72	37	0.66055	0.0002265933422533641	0.008426484590390483
group_3412		hypothetical protein	6	48	0.111111	42	67	0.385321	0.000230127910423136	0.00853101532082748
group_6755		hypothetical protein	6	48	0.111111	42	67	0.385321	0.000230127910423136	0.00853101532082748
group_6907		hypothetical protein	21	33	0.388889	14	95	0.12844	0.00023741162257853737	0.00870521590285253
mdtD		putative transport protein MdtD	33	21	0.611111	95	14	0.87156	0.00023741162257853734	0.00870521590285253
group_7898	ydjG	methylglyoxal reductase (NADH-dependent)	21	33	0.388889	14	95	0.12844	0.00023741162257853737	0.00870521590285253
group_7465	ompT	outer membrane protease VII (outer membrane protein 3b)	21	33	0.388889	14	95	0.12844	0.00023741162257853737	0.00870521590285253
group_10330		hypothetical protein	33	21	0.611111	95	14	0.87156	0.00023741162257853734	0.00870521590285253
cbrA		colicin M resistance protein	33	21	0.611111	95	14	0.87156	0.00023741162257853734	0.00870521590285253
group_6809	yphD	YphD/YphE/YphF ABC transporter	21	33	0.388889	14	95	0.12844	0.00023741162257853737	0.00870521590285253
dicA		DicA DNA-binding transcriptional repressor	37	17	0.685185	41	68	0.376147	0.00023915630506784533	0.008741997216410216
sgrT		SgrT, regulator of PtsG activity	30	24	0.555556	91	18	0.834862	0.0002390425878768599	0.008741997216410216
ompX_2		outer membrane protein X	31	23	0.574074	29	80	0.266055	0.00024501350042260134	0.008820731717907539
ytfR_3		galactofuranose / galactopyranose ABC transporter - putative ATP binding subunit	15	39	0.277778	6	103	0.0550459	0.00024396300600562843	0.008820731717907539
yhfW		putative mutase	34	20	0.62963	97	12	0.889908	0.00024505150253337736	0.008820731717907539
group_7040		hypothetical protein	20	34	0.37037	12	97	0.110092	0.00024505150253337736	0.008820731717907539
uidC_1		membrane-associated protein	20	34	0.37037	12	97	0.110092	0.00024505150253337736	0.008820731717907539
group_4177		hypothetical protein	20	34	0.37037	12	97	0.110092	0.00024505150253337736	0.008820731717907539
group_7075		hypothetical protein	20	34	0.37037	12	97	0.110092	0.00024505150253337736	0.008820731717907539
group_2743		hypothetical protein	20	34	0.37037	12	97	0.110092	0.00024505150253337736	0.008820731717907539
group_10868		hypothetical protein	45	9	0.833333	59	50	0.541284	0.00024851322765885185	0.008931701781269437
group_2429		hypothetical protein	32	22	0.592593	94	15	0.862385	0.00025407993261840036	0.009104016065872378
group_6848		hypothetical protein	32	22	0.592593	94	15	0.862385	0.00025407993261840036	0.009104016065872378
group_15565	lexA_2	LexA repressor	18	36	0.333333	10	99	0.0917431	0.0002718482217029027	0.009667217983543495
group_15504		hypothetical protein	18	36	0.333333	10	99	0.0917431	0.0002718482217029027	0.009667217983543495
group_10810		hypothetical protein	18	36	0.333333	10	99	0.0917431	0.0002718482217029027	0.009667217983543495
group_6998		hypothetical protein	18	36	0.333333	10	99	0.0917431	0.0002718482217029027	0.009667217983543495
ygiL		putative fimbrial-like adhesin protein	23	31	0.425926	79	30	0.724771	0.0002889419003669113	0.010259613230347391
rhsA		hypothetical protein	47	7	0.87037	64	45	0.587156	0.0002933322426638611	0.010399841030505043
group_10848		hypothetical protein	16	38	0.296296	8	101	0.0733945	0.0003114847249965568	0.011026839881747477
group_1761		hypothetical protein	10	44	0.185185	2	107	0.0183486	0.0003126196294784876	0.011050424294174367
group_8756	glpT_1	glycerol-3-phosphate:phosphate antiporter	25	29	0.462963	20	89	0.183486	0.0003311830668031579	0.011519754931460813
ynbD		putative phosphatase, inner membrane protein	29	25	0.537037	89	20	0.816514	0.0003311830668031579	0.011519754931460813
group_2386	yddK	hypothetical protein	20	34	0.37037	13	96	0.119266	0.0003342033495830341	0.011519754931460813
group_6169	rpoS	RNA polymerase, sigma S (sigma 38) factor	20	34	0.37037	13	96	0.119266	0.0003342033495830341	0.011519754931460813
noc		Nucleoid occlusion protein	20	34	0.37037	13	96	0.119266	0.0003342033495830341	0.011519754931460813
uhpB_2		Signal transduction histidine-protein kinase/phosphatase UhpB	20	34	0.37037	13	96	0.119266	0.0003342033495830341	0.011519754931460813
group_15546		putative protein	20	34	0.37037	13	96	0.119266	0.0003342033495830341	0.011519754931460813
group_15547		hypothetical protein	20	34	0.37037	13	96	0.119266	0.0003342033495830341	0.011519754931460813
group_15543	fimZ_6	FimZ transcriptional regulator	20	34	0.37037	13	96	0.119266	0.0003342033495830341	0.011519754931460813
glpT_3		glycerol-3-phosphate:phosphate antiporter	20	34	0.37037	13	96	0.119266	0.0003342033495830341	0.011519754931460813
group_6811	yfhM	alpha-macroglobulin	20	34	0.37037	13	96	0.119266	0.0003342033495830341	0.011519754931460813
dgoT		galactonate transporter	34	20	0.62963	96	13	0.880734	0.00033420334958303416	0.011519754931460813
eutT		putative cobalamine adenosyltransferase in ethanolamine utilization	34	20	0.62963	96	13	0.880734	0.00033420334958303416	0.011519754931460813
yahB_2		putative DNA-binding transcriptional regulator LYSR-type	20	34	0.37037	13	96	0.119266	0.0003342033495830341	0.011519754931460813
group_9197		hypothetical protein	43	11	0.796296	55	54	0.504587	0.0003415223624648687	0.011569070028497427
alx_2		putative membrane-bound redox modulator that is induced by high pH	43	11	0.796296	55	54	0.504587	0.0003415223624648687	0.011569070028497427
stiP		Cysteine protease StiP	43	11	0.796296	55	54	0.504587	0.0003415223624648687	0.011569070028497427
yceD_1		General stress protein 16U	43	11	0.796296	55	54	0.504587	0.0003415223624648687	0.011569070028497427
yceD_2		General stress protein 16U	43	11	0.796296	55	54	0.504587	0.0003415223624648687	0.011569070028497427
yceD_3		General stress protein 16U	43	11	0.796296	55	54	0.504587	0.0003415223624648687	0.011569070028497427
group_10787		hypothetical protein	43	11	0.796296	55	54	0.504587	0.0003415223624648687	0.011569070028497427
group_10786		hypothetical protein	43	11	0.796296	55	54	0.504587	0.0003415223624648687	0.011569070028497427
group_12751		hypothetical protein	43	11	0.796296	55	54	0.504587	0.0003415223624648687	0.011569070028497427
group_15248		hypothetical protein	43	11	0.796296	55	54	0.504587	0.0003415223624648687	0.011569070028497427
group_15247		hypothetical protein	43	11	0.796296	55	54	0.504587	0.0003415223624648687	0.011569070028497427
group_2136		hypothetical protein	28	26	0.518519	25	84	0.229358	0.00033708808591812394	0.011569070028497427
group_15259		hypothetical protein	42	12	0.777778	52	57	0.477064	0.0003546912164898164	0.011912471240997721
malZ		maltodextrin glucosidase	32	22	0.592593	93	16	0.853211	0.00035427232326212165	0.011912471240997721
rtcB_2		RNA ligase	32	22	0.592593	93	16	0.853211	0.00035427232326212165	0.011912471240997721
mngR		MngR DNA-binding transcriptional repressor	32	22	0.592593	93	16	0.853211	0.00035427232326212165	0.011912471240997721
arsR		ArsR-antimonite	32	22	0.592593	93	16	0.853211	0.00035427232326212165	0.011912471240997721
group_8900	ykgC	putative oxidoreductase with FAD/NAD(P)-binding domain and dimerization domain protein	22	32	0.407407	16	93	0.146789	0.00035427232326212165	0.011912471240997721
group_1594	xerC_2	Tyrosine recombinase XerC	11	43	0.203704	3	106	0.0275229	0.0003684091505382737	0.01235559394344364
group_7595		hypothetical protein	42	12	0.777778	53	56	0.486239	0.00038466338806745647	0.012747271850103617
group_3989		hypothetical protein	13	41	0.240741	5	104	0.0458716	0.0003842258927216743	0.012747271850103617
group_1780		hypothetical protein	42	12	0.777778	53	56	0.486239	0.00038466338806745647	0.012747271850103617
group_9196		hypothetical protein	42	12	0.777778	53	56	0.486239	0.00038466338806745647	0.012747271850103617
group_8114		hypothetical protein	42	12	0.777778	53	56	0.486239	0.00038466338806745647	0.012747271850103617
ygeL		putative protein	20	34	0.37037	73	36	0.669725	0.00038555047706689187	0.012747271850103617
group_8087		hypothetical protein	23	31	0.425926	17	92	0.155963	0.0003860352080830463	0.012747271850103617
dkgA_2		methylglyoxal reductase [multifunctional]	23	31	0.425926	17	92	0.155963	0.0003860352080830463	0.012747271850103617
feaR		FeaR DNA-binding transcriptional activator	31	23	0.574074	92	17	0.844037	0.0003860352080830463	0.012747271850103617
group_5558		hypothetical protein	13	41	0.240741	5	104	0.0458716	0.0003842258927216743	0.012747271850103617
group_12906		hypothetical protein	13	41	0.240741	5	104	0.0458716	0.0003842258927216743	0.012747271850103617
group_9121		hypothetical protein	15	39	0.277778	7	102	0.0642202	0.00039130263810649554	0.012778036424704773
group_10758		tRNA-Arg(tcg)	15	39	0.277778	7	102	0.0642202	0.00039130263810649554	0.012778036424704773
group_5556		hypothetical protein	15	39	0.277778	7	102	0.0642202	0.00039130263810649554	0.012778036424704773
nlpD		NlpD putative outer membrane lipoprotein	42	12	0.777778	105	4	0.963303	0.0003896121812046596	0.012778036424704773
group_15240	nlpD	NlpD putative outer membrane lipoprotein	12	42	0.222222	4	105	0.0366972	0.0003896121812046596	0.012778036424704773
group_3159		hypothetical protein	15	39	0.277778	7	102	0.0642202	0.00039130263810649554	0.012778036424704773
group_12729		hypothetical protein	12	42	0.222222	4	105	0.0366972	0.0003896121812046596	0.012778036424704773
group_8038		hypothetical protein	15	39	0.277778	7	102	0.0642202	0.00039130263810649554	0.012778036424704773
yadE_2		putative polysaccharide deacetylase lipoprotein	46	8	0.851852	63	46	0.577982	0.0003957535726244859	0.012905507581974418
ycjN_1		YcjN/YcjO/YcjP ABC transporter	40	14	0.740741	48	61	0.440367	0.00040582503457183846	0.013215658618922977
group_7706		hypothetical protein	6	48	0.111111	41	68	0.376147	0.0004065606875508364	0.013221353559153201
group_7074	sbcC	ATP-dependent dsDNA exonuclease	35	19	0.648148	38	71	0.348624	0.0004073825580937148	0.013229832744043407
group_11919		hypothetical protein	0	54	0	19	90	0.174312	0.000414624604576527	0.013391238770001066
group_10451	yfhH	putative DNA-binding transcriptional regulator	0	54	0	19	90	0.174312	0.000414624604576527	0.013391238770001066
yfhH		putative DNA-binding transcriptional regulator	54	0	1	90	19	0.825688	0.000414624604576527	0.013391238770001066
relA		GDP pyrophosphokinase / GTP pyrophosphokinase	54	0	1	90	19	0.825688	0.000414624604576527	0.013391238770001066
group_3932	lsrA	AI-2 ABC transporter - ATP binding subunit	36	18	0.666667	40	69	0.366972	0.00042235908484510086	0.013585211655379186
yihN		YihN MFS transporter	18	36	0.333333	69	40	0.633028	0.00042235908484510086	0.013585211655379186
group_5799	yjbB	putative inorganic phosphate export protein	36	18	0.666667	40	69	0.366972	0.00042235908484510086	0.013585211655379186
rbsC_1		ribose ABC transporter - membrane subunit	52	2	0.962963	81	28	0.743119	0.00042620812136060806	0.013634611773838613
group_8894		hypothetical protein	52	2	0.962963	81	28	0.743119	0.00042620812136060806	0.013634611773838613
rbsC_2		ribose ABC transporter - membrane subunit	52	2	0.962963	81	28	0.743119	0.00042620812136060806	0.013634611773838613
group_8969		hypothetical protein	2	52	0.037037	28	81	0.256881	0.00042620812136060816	0.013634611773838613
ybjS_1		putative NAD(P)H-binding oxidoreductase with NAD(P)-binding Rossmann-fold domain protein	29	25	0.537037	88	21	0.807339	0.0004451170986176111	0.014200982184177832
lacZ		beta-galactosidase monomer	29	25	0.537037	88	21	0.807339	0.0004451170986176111	0.014200982184177832
tdcR		hypothetical protein	18	36	0.333333	11	98	0.100917	0.0004505863141156307	0.014317349768064992
group_8041		hypothetical protein	18	36	0.333333	11	98	0.100917	0.0004505863141156307	0.014317349768064992
group_3233		hypothetical protein	18	36	0.333333	11	98	0.100917	0.0004505863141156307	0.014317349768064992
group_10398		hypothetical protein	40	14	0.740741	49	60	0.449541	0.0004560622833958799	0.014471844489400622
group_1293	arpA_1	regulator of acetyl CoA synthetase	9	45	0.166667	48	61	0.440367	0.00048779557104036806	0.015004764612744215
group_23491		hypothetical protein	45	9	0.833333	61	48	0.559633	0.00048779557104036806	0.015004764612744215
group_11923		hypothetical protein	9	45	0.166667	48	61	0.440367	0.00048779557104036806	0.015004764612744215
ygfI		putative DNA-binding transcriptional regulator LYSR-type	31	23	0.574074	91	18	0.834862	0.0004983132159213946	0.015004764612744215
group_12761	yicS	putative protein	23	31	0.425926	18	91	0.165138	0.0004983132159213945	0.015004764612744215
group_15234	yfeD	putative DNA-binding transcriptional regulator	23	31	0.425926	18	91	0.165138	0.0004983132159213945	0.015004764612744215
yfeD		putative DNA-binding transcriptional regulator	31	23	0.574074	91	18	0.834862	0.0004983132159213946	0.015004764612744215
rep_2		ATP-dependent DNA helicase Rep	19	35	0.351852	12	97	0.110092	0.0004980619211962713	0.015004764612744215
cshA		DEAD-box ATP-dependent RNA helicase CshA	19	35	0.351852	12	97	0.110092	0.0004980619211962713	0.015004764612744215
group_15351		hypothetical protein	19	35	0.351852	12	97	0.110092	0.0004980619211962713	0.015004764612744215
group_15350		hypothetical protein	19	35	0.351852	12	97	0.110092	0.0004980619211962713	0.015004764612744215
group_15349		hypothetical protein	19	35	0.351852	12	97	0.110092	0.0004980619211962713	0.015004764612744215
rhlE_1		ATP-dependent RNA helicase RhlE	19	35	0.351852	12	97	0.110092	0.0004980619211962713	0.015004764612744215
group_1167		hypothetical protein	19	35	0.351852	12	97	0.110092	0.0004980619211962713	0.015004764612744215
rpoS		RNA polymerase, sigma S (sigma 38) factor	35	19	0.648148	97	12	0.889908	0.0004980619211962713	0.015004764612744215
rapA		RNA polymerase-associated protein RapA	19	35	0.351852	12	97	0.110092	0.0004980619211962713	0.015004764612744215
group_6204		hypothetical protein	19	35	0.351852	12	97	0.110092	0.0004980619211962713	0.015004764612744215
chuW		Anaerobilin synthase	23	31	0.425926	18	91	0.165138	0.0004983132159213945	0.015004764612744215
group_6620	yjiR	putative regulator	23	31	0.425926	18	91	0.165138	0.0004983132159213945	0.015004764612744215
fecD_3		ferric dicitrate ABC transporter - membrane subunit	23	31	0.425926	18	91	0.165138	0.0004983132159213945	0.015004764612744215
group_12830		hypothetical protein	23	31	0.425926	18	91	0.165138	0.0004983132159213945	0.015004764612744215
betI_2		HTH-type transcriptional regulator BetI	23	31	0.425926	18	91	0.165138	0.0004983132159213945	0.015004764612744215
cusC_1		copper / silver efflux transport system - outer membrane porin	23	31	0.425926	18	91	0.165138	0.0004983132159213945	0.015004764612744215
bcr_2		multidrug efflux transporter Bcr	23	31	0.425926	18	91	0.165138	0.0004983132159213945	0.015004764612744215
group_15466		hypothetical protein	23	31	0.425926	18	91	0.165138	0.0004983132159213945	0.015004764612744215
acrA_1		AcrA membrane fusion protein	23	31	0.425926	18	91	0.165138	0.0004983132159213945	0.015004764612744215
hutX		Intracellular heme transport protein HutX	23	31	0.425926	18	91	0.165138	0.0004983132159213945	0.015004764612744215
fhuC_2		iron (III) hydroxamate ABC transporter - ATP binding subunit	23	31	0.425926	18	91	0.165138	0.0004983132159213945	0.015004764612744215
paaB		ring 1,2-phenylacetyl-CoA epoxidase subunit	31	23	0.574074	91	18	0.834862	0.0004983132159213946	0.015004764612744215
ddpB		YddR	31	23	0.574074	91	18	0.834862	0.0004983132159213946	0.015004764612744215
group_14403		hypothetical protein	31	23	0.574074	91	18	0.834862	0.0004983132159213946	0.015004764612744215
mngB		alpha-mannosidase	31	23	0.574074	91	18	0.834862	0.0004983132159213946	0.015004764612744215
group_8776		hypothetical protein	31	23	0.574074	91	18	0.834862	0.0004983132159213946	0.015004764612744215
yicS		putative protein	31	23	0.574074	91	18	0.834862	0.0004983132159213946	0.015004764612744215
paaZ		oxepin-CoA hydrolase/3-oxo-5,6-dehydrosuberyl-CoA semialdehyde dehydrogenase	31	23	0.574074	91	18	0.834862	0.0004983132159213946	0.015004764612744215
paaX		PaaX DNA-binding transcriptional repressor	31	23	0.574074	91	18	0.834862	0.0004983132159213946	0.015004764612744215
paaC		ring 1,2-phenylacetyl-CoA epoxidase, structural subunit	31	23	0.574074	91	18	0.834862	0.0004983132159213946	0.015004764612744215
paaD		phenylacetate degradation protein	31	23	0.574074	91	18	0.834862	0.0004983132159213946	0.015004764612744215
setA		sugar / lactose efflux transporter SetA	31	23	0.574074	91	18	0.834862	0.0004983132159213946	0.015004764612744215
group_4117		hypothetical protein	30	24	0.555556	29	80	0.266055	0.0004765712327965988	0.015004764612744215
group_15442		hypothetical protein	44	10	0.814815	58	51	0.53211	0.0005196745823222578	0.015208483865505038
manZ_2		mannose PTS permease - ManZ subunit	44	10	0.814815	58	51	0.53211	0.0005196745823222578	0.015208483865505038
group_6214		hypothetical protein	21	33	0.388889	15	94	0.137615	0.0005218502543662711	0.015208483865505038
group_15275		hypothetical protein	21	33	0.388889	15	94	0.137615	0.0005218502543662711	0.015208483865505038
group_12724		hypothetical protein	21	33	0.388889	15	94	0.137615	0.0005218502543662711	0.015208483865505038
group_15416		hypothetical protein	21	33	0.388889	15	94	0.137615	0.0005218502543662711	0.015208483865505038
group_15418		hypothetical protein	21	33	0.388889	15	94	0.137615	0.0005218502543662711	0.015208483865505038
ycjY_4		putative hydrolase	21	33	0.388889	15	94	0.137615	0.0005218502543662711	0.015208483865505038
group_12762		hypothetical protein	21	33	0.388889	15	94	0.137615	0.0005218502543662711	0.015208483865505038
group_12765		hypothetical protein	21	33	0.388889	15	94	0.137615	0.0005218502543662711	0.015208483865505038
group_12825		hypothetical protein	21	33	0.388889	15	94	0.137615	0.0005218502543662711	0.015208483865505038
group_12771		hypothetical protein	21	33	0.388889	15	94	0.137615	0.0005218502543662711	0.015208483865505038
group_15273		hypothetical protein	21	33	0.388889	15	94	0.137615	0.0005218502543662711	0.015208483865505038
group_15274		hypothetical protein	21	33	0.388889	15	94	0.137615	0.0005218502543662711	0.015208483865505038
group_10814		hypothetical protein	21	33	0.388889	15	94	0.137615	0.0005218502543662711	0.015208483865505038
group_12610		hypothetical protein	21	33	0.388889	15	94	0.137615	0.0005218502543662711	0.015208483865505038
group_12827		Manganese catalase	21	33	0.388889	15	94	0.137615	0.0005218502543662711	0.015208483865505038
group_15417		hypothetical protein	21	33	0.388889	15	94	0.137615	0.0005218502543662711	0.015208483865505038
yoeB		toxin of the YoeB-YefM toxin-antitoxin pair	33	21	0.611111	94	15	0.862385	0.0005218502543662711	0.015208483865505038
group_4850	ecpC	hypothetical protein	21	33	0.388889	15	94	0.137615	0.0005218502543662711	0.015208483865505038
yciF_2		putative structural protein	21	33	0.388889	15	94	0.137615	0.0005218502543662711	0.015208483865505038
yefM		YefM antitoxin of the YoeB-YefM toxin-antitoxin pair and DNA binding transcriptional repressor	33	21	0.611111	94	15	0.862385	0.0005218502543662711	0.015208483865505038
ymgF		inner membrane protein that interacts with cell division proteins	33	21	0.611111	94	15	0.862385	0.0005218502543662711	0.015208483865505038
ycgZ		putative protein	33	21	0.611111	94	15	0.862385	0.0005218502543662711	0.015208483865505038
group_7381	scpB	methylmalonyl-CoA decarboxylase	21	33	0.388889	15	94	0.137615	0.0005218502543662711	0.015208483865505038
group_5422	rffT	4-acetamido-4,6-dideoxy-D-galactose transferase	14	40	0.259259	6	103	0.0550459	0.0005289322384548019	0.015357925352276926
group_10474	ligA	DNA ligase	31	23	0.574074	31	78	0.284404	0.0005447379598963463	0.015797400836994043
group_1991		hypothetical protein	24	30	0.444444	19	90	0.174312	0.0005480641199833187	0.015816043766030238
yahL		putative protein	49	5	0.907407	72	37	0.66055	0.0005464375957901173	0.015816043766030238
ycgY		putative protein	30	24	0.555556	90	19	0.825688	0.0005480641199833187	0.015816043766030238
group_9153		hypothetical protein	24	30	0.444444	19	90	0.174312	0.0005480641199833187	0.015816043766030238
group_7994		hypothetical protein	26	28	0.481481	23	86	0.211009	0.0005596478077026486	0.016130582349884286
group_8053		hypothetical protein	44	10	0.814815	59	50	0.541284	0.0005817844863385301	0.016727722968784785
group_15388		hypothetical protein	17	37	0.314815	10	99	0.0917431	0.0006006983635803518	0.017208584833698606
sodA		superoxide dismutase (Mn)	22	32	0.407407	76	33	0.697248	0.0006085201219244811	0.017411503537152297
group_12749		hypothetical protein	42	12	0.777778	54	55	0.495413	0.0006626570524164211	0.01883047402651779
group_12750		hypothetical protein	42	12	0.777778	54	55	0.495413	0.0006626570524164211	0.01883047402651779
group_4543	ygcS	YgcS MFS transporter	33	21	0.611111	35	74	0.321101	0.0006655964548307798	0.01883047402651779
yphC_2		putative oxidoreductase, Zn-dependent and NAD(P)-binding	24	30	0.444444	20	89	0.183486	0.0006668976465259513	0.01883047402651779
agaI_2		putative galactosamine-6-phosphate isomerase	24	30	0.444444	20	89	0.183486	0.0006668976465259513	0.01883047402651779
group_5461		hypothetical protein	33	21	0.611111	35	74	0.321101	0.0006655964548307798	0.01883047402651779
group_5304	elfC_2	putative outer membrane usher protein	24	30	0.444444	20	89	0.183486	0.0006668976465259513	0.01883047402651779
marB		multiple antibiotic resistance protein	30	24	0.555556	89	20	0.816514	0.0006668976465259513	0.01883047402651779
group_12001		hypothetical protein	30	24	0.555556	89	20	0.816514	0.0006668976465259513	0.01883047402651779
yadV		putative pilin chaperone similar to PapD	30	24	0.555556	89	20	0.816514	0.0006668976465259513	0.01883047402651779
group_4418	cynX	cyanate transporter	27	27	0.5	25	84	0.229358	0.0006812610476398662	0.019213028373451107
group_3813		hypothetical protein	50	4	0.925926	76	33	0.697248	0.0007083816769252849	0.019954020067941985
group_6203		hypothetical protein	19	35	0.351852	13	96	0.119266	0.000722598598553554	0.020153034697118665
group_6610		hypothetical protein	22	32	0.407407	75	34	0.688073	0.0007231398122645965	0.020153034697118665
group_5536		hypothetical protein	19	35	0.351852	13	96	0.119266	0.000722598598553554	0.020153034697118665
group_12726		hypothetical protein	19	35	0.351852	13	96	0.119266	0.000722598598553554	0.020153034697118665
group_540		hypothetical protein	19	35	0.351852	13	96	0.119266	0.000722598598553554	0.020153034697118665
group_441		hypothetical protein	19	35	0.351852	13	96	0.119266	0.000722598598553554	0.020153034697118665
group_465	ompX_1	Outer membrane protein X	19	35	0.351852	13	96	0.119266	0.000722598598553554	0.020153034697118665
insG		IS4 family transposase ISCro3	19	35	0.351852	13	96	0.119266	0.000722598598553554	0.020153034697118665
group_1538		hypothetical protein	19	35	0.351852	13	96	0.119266	0.000722598598553554	0.020153034697118665
group_5991		hypothetical protein	6	48	0.111111	40	69	0.366972	0.0007362010237759937	0.020492811732664228
group_2416		hypothetical protein	3	51	0.0555556	30	79	0.275229	0.0007570111386609654	0.02088516462343321
group_800		hypothetical protein	3	51	0.0555556	30	79	0.275229	0.0007570111386609654	0.02088516462343321
group_7751		hypothetical protein	3	51	0.0555556	30	79	0.275229	0.0007570111386609654	0.02088516462343321
mokB		regulatory peptide whose translation enables hokB expression	32	22	0.592593	92	17	0.844037	0.0007582686905738146	0.02088516462343321
group_15334		hypothetical protein	22	32	0.407407	17	92	0.155963	0.0007582686905738146	0.02088516462343321
ccdB_1		Toxin CcdB	22	32	0.407407	17	92	0.155963	0.0007582686905738146	0.02088516462343321
group_14670		hypothetical protein	22	32	0.407407	17	92	0.155963	0.0007582686905738146	0.02088516462343321
group_5261	malZ	maltodextrin glucosidase	22	32	0.407407	17	92	0.155963	0.0007582686905738146	0.02088516462343321
group_1480		hypothetical protein	21	33	0.388889	73	36	0.669725	0.0007741193565171623	0.021296863557298876
group_9630		hypothetical protein	2	52	0.037037	27	82	0.247706	0.0008015030779530173	0.02198788440170317
group_14686		hypothetical protein	2	52	0.037037	27	82	0.247706	0.0008015030779530173	0.02198788440170317
group_15485		hypothetical protein	29	25	0.537037	28	81	0.256881	0.0008064754953571549	0.02198788440170317
ydeO_1		YdeO DNA-binding transcriptional dual regulator	20	34	0.37037	14	95	0.12844	0.0008132292338841111	0.02198788440170317
malS		alpha-amylase	34	20	0.62963	95	14	0.87156	0.0008132292338841111	0.02198788440170317
group_9986		hypothetical protein	20	34	0.37037	14	95	0.12844	0.0008132292338841111	0.02198788440170317
group_1419		hypothetical protein	20	34	0.37037	14	95	0.12844	0.0008132292338841111	0.02198788440170317
group_3568		hypothetical protein	20	34	0.37037	14	95	0.12844	0.0008132292338841111	0.02198788440170317
ymiC		Protein YmiC	20	34	0.37037	71	38	0.651376	0.0008141588447506837	0.02198788440170317
group_10047		hypothetical protein	20	34	0.37037	71	38	0.651376	0.0008141588447506837	0.02198788440170317
group_3963	yihN	YihN MFS transporter	28	26	0.518519	27	82	0.247706	0.0008060981648348371	0.02198788440170317
pepB		aminopeptidase B	34	20	0.62963	95	14	0.87156	0.0008132292338841111	0.02198788440170317
group_15511		hypothetical protein	20	34	0.37037	14	95	0.12844	0.0008132292338841111	0.02198788440170317
group_15530		hypothetical protein	20	34	0.37037	14	95	0.12844	0.0008132292338841111	0.02198788440170317
group_8045		hypothetical protein	20	34	0.37037	14	95	0.12844	0.0008132292338841111	0.02198788440170317
group_6181		hypothetical protein	39	15	0.722222	48	61	0.440367	0.0008155522893199929	0.022000316161667588
group_5588	insE-1	IS3 element protein InsE	0	54	0	17	92	0.155963	0.0008243375708348473	0.022161239347289845
yigG		inner membrane protein	0	54	0	17	92	0.155963	0.0008243375708348473	0.022161239347289845
insA-1_1		IS1 protein InsA	0	54	0	17	92	0.155963	0.0008243375708348473	0.022161239347289845
ykgN_1		putative IS protein	16	38	0.296296	9	100	0.0825688	0.0008488721161852653	0.022311993180936452
cdiA2		tRNA nuclease CdiA-2	16	38	0.296296	9	100	0.0825688	0.0008488721161852653	0.022311993180936452
group_15378		hypothetical protein	16	38	0.296296	9	100	0.0825688	0.0008488721161852653	0.022311993180936452
group_15373		hypothetical protein	16	38	0.296296	9	100	0.0825688	0.0008488721161852653	0.022311993180936452
group_15372		hypothetical protein	16	38	0.296296	9	100	0.0825688	0.0008488721161852653	0.022311993180936452
group_15371		hypothetical protein	16	38	0.296296	9	100	0.0825688	0.0008488721161852653	0.022311993180936452
group_15370		hypothetical protein	16	38	0.296296	9	100	0.0825688	0.0008488721161852653	0.022311993180936452
group_15375	fabG_1	3-oxo-acyl-[acyl-carrier-protein] reductase	16	38	0.296296	9	100	0.0825688	0.0008488721161852653	0.022311993180936452
group_15374		hypothetical protein	16	38	0.296296	9	100	0.0825688	0.0008488721161852653	0.022311993180936452
smf-1		Major fimbrial subunit SMF-1	16	38	0.296296	9	100	0.0825688	0.0008488721161852653	0.022311993180936452
group_15381		hypothetical protein	16	38	0.296296	9	100	0.0825688	0.0008488721161852653	0.022311993180936452
group_15368		hypothetical protein	16	38	0.296296	9	100	0.0825688	0.0008488721161852653	0.022311993180936452
group_15369	lolD_1	LolCDE ABC lipoprotein transporter	16	38	0.296296	9	100	0.0825688	0.0008488721161852653	0.022311993180936452
group_15367		hypothetical protein	16	38	0.296296	9	100	0.0825688	0.0008488721161852653	0.022311993180936452
gcvT_1		aminomethyltransferase	16	38	0.296296	9	100	0.0825688	0.0008488721161852653	0.022311993180936452
group_12804		hypothetical protein	16	38	0.296296	9	100	0.0825688	0.0008488721161852653	0.022311993180936452
group_12806	shlB	hypothetical protein	16	38	0.296296	9	100	0.0825688	0.0008488721161852653	0.022311993180936452
group_12803		hypothetical protein	16	38	0.296296	9	100	0.0825688	0.0008488721161852653	0.022311993180936452
acpS_2		holo-[acyl-carrier-protein] synthase	16	38	0.296296	9	100	0.0825688	0.0008488721161852653	0.022311993180936452
yadV_2		putative pilin chaperone similar to PapD	16	38	0.296296	9	100	0.0825688	0.0008488721161852653	0.022311993180936452
group_644		hypothetical protein	25	29	0.462963	22	87	0.201835	0.0008556698071098221	0.022465620314285385
group_11913		hypothetical protein	9	45	0.166667	2	107	0.0183486	0.0008880443343984105	0.02328967883438412
group_25203		tRNA-Lys(ttt)	25	29	0.462963	80	29	0.733945	0.0009300973055048573	0.02436544907987558
group_1645		IS256 family transposase ISEic2	30	24	0.555556	30	79	0.275229	0.0009326429557812274	0.02440501994279023
casA		Cascade subunit A	47	7	0.87037	67	42	0.614679	0.0009448420264229398	0.024696829774915358
vdcD		Protein VdcD	49	5	0.907407	73	36	0.669725	0.0009508836874544757	0.02482722558041437
yggP_1		putative dehydrogenase	44	10	0.814815	60	49	0.550459	0.0009630182124529319	0.025005595148681472
lsrR_1		LsrR DNA-binding transcriptional repressor	44	10	0.814815	60	49	0.550459	0.0009630182124529319	0.025005595148681472
manY_2		mannose PTS permease - ManY subunit	44	10	0.814815	60	49	0.550459	0.0009630182124529319	0.025005595148681472
manX_2		mannose PTS permease	44	10	0.814815	60	49	0.550459	0.0009630182124529319	0.025005595148681472
fabG_1		3-oxo-acyl-[acyl-carrier-protein] reductase	44	10	0.814815	60	49	0.550459	0.0009630182124529319	0.025005595148681472
group_6994		hypothetical protein	10	44	0.185185	3	106	0.0275229	0.0009985563638201106	0.025842989450918494
group_1623		hypothetical protein	10	44	0.185185	3	106	0.0275229	0.0009985563638201106	0.025842989450918494
group_7083		hypothetical protein	10	44	0.185185	3	106	0.0275229	0.0009985563638201106	0.025842989450918494
group_15285		hypothetical protein	11	43	0.203704	4	105	0.0366972	0.001019702243460442	0.026332442271705194
group_2666		hypothetical protein	11	43	0.203704	4	105	0.0366972	0.001019702243460442	0.026332442271705194
group_1608		hypothetical protein	18	36	0.333333	12	97	0.110092	0.0010240038762829688	0.026385726110517548
ydjH_2		putative kinase	18	36	0.333333	12	97	0.110092	0.0010240038762829688	0.026385726110517548
group_2426		hypothetical protein	22	32	0.407407	18	91	0.165138	0.0010297462092428136	0.026445672121525814
group_5819	envY	EnvY DNA-binding transcriptional activator	23	31	0.425926	19	90	0.174312	0.0010386687188587563	0.026445672121525814
xylR		XylR transcriptional activator	31	23	0.574074	90	19	0.825688	0.0010386687188587566	0.026445672121525814
group_12895		hypothetical protein	23	31	0.425926	19	90	0.174312	0.0010386687188587563	0.026445672121525814
gadE		GadE DNA-binding transcriptional activator	31	23	0.574074	90	19	0.825688	0.0010386687188587566	0.026445672121525814
qmcA		putative protease, membrane anchored	31	23	0.574074	90	19	0.825688	0.0010386687188587566	0.026445672121525814
paaK		phenylacetate-CoA ligase	31	23	0.574074	90	19	0.825688	0.0010386687188587566	0.026445672121525814
ytfI		putative protein	22	32	0.407407	18	91	0.165138	0.0010297462092428136	0.026445672121525814
group_7852	gadE	GadE DNA-binding transcriptional activator	23	31	0.425926	19	90	0.174312	0.0010386687188587563	0.026445672121525814
group_7007		hypothetical protein	23	31	0.425926	19	90	0.174312	0.0010386687188587563	0.026445672121525814
group_8052		hypothetical protein	23	31	0.425926	19	90	0.174312	0.0010386687188587563	0.026445672121525814
xapA		xanthosine phosphorylase	24	30	0.444444	78	31	0.715596	0.0010492038539302588	0.026599009961412595
ligA		DNA ligase	24	30	0.444444	78	31	0.715596	0.0010492038539302588	0.026599009961412595
group_10757		hypothetical protein	30	24	0.555556	31	78	0.284404	0.0010492038539302588	0.026599009961412595
group_12396		hypothetical protein	24	30	0.444444	78	31	0.715596	0.0010492038539302588	0.026599009961412595
group_3372	pitB	phosphate transporter	11	43	0.203704	52	57	0.477064	0.0010533247940419388	0.02667479985942727
ycaM		YcaM predicted APC amino acid transporter	28	26	0.518519	85	24	0.779817	0.0010590605927248838	0.026733909630272577
bglH_2		carbohydrate-specific outer membrane porin, cryptic	28	26	0.518519	85	24	0.779817	0.0010590605927248838	0.026733909630272577
group_3978	gapA_2	glyceraldehyde 3-phosphate dehydrogenase-A monomer	28	26	0.518519	85	24	0.779817	0.0010590605927248838	0.026733909630272577
sgbU		putative L-xylulose 5-phosphate 3-epimerase	34	20	0.62963	94	15	0.862385	0.0010725411191284588	0.02690138506988476
group_10461	pepB	aminopeptidase B	20	34	0.37037	15	94	0.137615	0.0010725411191284588	0.02690138506988476
ybgO		putative fimbrial-like adhesin protein	34	20	0.62963	94	15	0.862385	0.0010725411191284588	0.02690138506988476
group_10888	yhiS_1	hypothetical protein	20	34	0.37037	15	94	0.137615	0.0010725411191284588	0.02690138506988476
group_6963		hypothetical protein	20	34	0.37037	15	94	0.137615	0.0010725411191284588	0.02690138506988476
group_5043		hypothetical protein	20	34	0.37037	15	94	0.137615	0.0010725411191284588	0.02690138506988476
group_3703		hypothetical protein	6	48	0.111111	0	109	0	0.0010881945452683316	0.027178350417151966
group_13		hypothetical protein	6	48	0.111111	0	109	0	0.0010881945452683316	0.027178350417151966
group_8126		hypothetical protein	6	48	0.111111	0	109	0	0.0010881945452683316	0.027178350417151966
group_15457		hypothetical protein	43	11	0.796296	58	51	0.53211	0.0011057350689642426	0.027558050444999947
group_15445		hypothetical protein	43	11	0.796296	58	51	0.53211	0.0011057350689642426	0.027558050444999947
group_10826		hypothetical protein	31	23	0.574074	33	76	0.302752	0.0011595457302770147	0.028868648028237777
group_6612	yghT	putative protein with nucleoside triphosphate hydrolase domain protein	12	42	0.222222	54	55	0.495413	0.0011645688594911375	0.028963122363103954
group_17747		ISL3 family transposase ISEc38	13	41	0.240741	6	103	0.0550459	0.001170525186233752	0.02898894150822812
group_3297		hypothetical protein	13	41	0.240741	6	103	0.0550459	0.001170525186233752	0.02898894150822812
group_3362	yehB_2	putative outer membrane usher protein	13	41	0.240741	6	103	0.0550459	0.001170525186233752	0.02898894150822812
group_5548		hypothetical protein	21	33	0.388889	16	93	0.146789	0.0012140251098905156	0.02969198134428287
group_7563	mdtD	putative transport protein MdtD	21	33	0.388889	16	93	0.146789	0.0012140251098905156	0.02969198134428287
group_4213		hypothetical protein	21	33	0.388889	16	93	0.146789	0.0012140251098905156	0.02969198134428287
group_9214		hypothetical protein	21	33	0.388889	16	93	0.146789	0.0012140251098905156	0.02969198134428287
group_4590		hypothetical protein	21	33	0.388889	16	93	0.146789	0.0012140251098905156	0.02969198134428287
group_6836	cbrA	colicin M resistance protein	21	33	0.388889	16	93	0.146789	0.0012140251098905156	0.02969198134428287
yidA		sugar phosphatase	33	21	0.611111	93	16	0.853211	0.0012140251098905156	0.02969198134428287
yjiJ		putative transport protein	33	21	0.611111	93	16	0.853211	0.0012140251098905156	0.02969198134428287
yieK		putative 6-phosphogluconolactonase	33	21	0.611111	93	16	0.853211	0.0012140251098905156	0.02969198134428287
group_3635		hypothetical protein	21	33	0.388889	16	93	0.146789	0.0012140251098905156	0.02969198134428287
yphD		YphD/YphE/YphF ABC transporter	33	21	0.611111	93	16	0.853211	0.0012140251098905156	0.02969198134428287
group_8722		hypothetical protein	33	21	0.611111	93	16	0.853211	0.0012140251098905156	0.02969198134428287
ydbD		protein involved in detoxification of methylglyoxal	22	32	0.407407	74	35	0.678899	0.0012575741349740441	0.030725207647961696
hpcE		Homoprotocatechuate catabolism bifunctional isomerase/decarboxylase	27	27	0.5	83	26	0.761468	0.0012707742069973484	0.03085586352047012
hpcB		3,4-dihydroxyphenylacetate 2,3-dioxygenase	27	27	0.5	83	26	0.761468	0.0012707742069973484	0.03085586352047012
rutF_1		flavin reductase	27	27	0.5	83	26	0.761468	0.0012707742069973484	0.03085586352047012
farR		HTH-type transcriptional regulator FarR	27	27	0.5	83	26	0.761468	0.0012707742069973484	0.03085586352047012
hpaB		4-hydroxyphenylacetate 3-monooxygenase oxygenase component	27	27	0.5	83	26	0.761468	0.0012707742069973484	0.03085586352047012
yfaU_1		2-keto-3-deoxy-L-rhamnonate aldolase	27	27	0.5	83	26	0.761468	0.0012707742069973484	0.03085586352047012
group_8766	aroC	chorismate synthase	6	48	0.111111	38	71	0.348624	0.0012866883466917272	0.03117805873581794
group_7345	ygbJ	putative dehydrogenase, with NAD(P)-binding Rossmann-fold domain	6	48	0.111111	38	71	0.348624	0.0012866883466917272	0.03117805873581794
group_4504		hypothetical protein	1	53	0.0185185	22	87	0.201835	0.0013101753753307585	0.031682056229921325
group_4965		hypothetical protein	1	53	0.0185185	22	87	0.201835	0.0013101753753307585	0.031682056229921325
ygcW_1		putative deoxygluconate dehydrogenase	16	38	0.296296	10	99	0.0917431	0.0013153780252763508	0.031775274284775126
bglF		beta-glucoside PTS permease BglF - cryptic	31	23	0.574074	89	20	0.816514	0.0013352271143120954	0.03192763658634511
setC		inner membrane protein SetC - putative arabinose efflux protein	31	23	0.574074	89	20	0.816514	0.0013352271143120954	0.03192763658634511
ygfF		putative NAD(P)-binding oxidoreductase with NAD(P)-binding Rossmann-fold domain protein	31	23	0.574074	89	20	0.816514	0.0013352271143120954	0.03192763658634511
salL		Adenosyl-chloride synthase	23	31	0.425926	20	89	0.183486	0.0013352271143120954	0.03192763658634511
ybjP		putative lipoprotein	31	23	0.574074	89	20	0.816514	0.0013352271143120954	0.03192763658634511
group_10226	qmcA	putative protease, membrane anchored	23	31	0.425926	20	89	0.183486	0.0013352271143120954	0.03192763658634511
paaJ		beta-ketoadipyl-CoA thiolase	31	23	0.574074	89	20	0.816514	0.0013352271143120954	0.03192763658634511
paaI		hydroxyphenylacetyl-CoA thioesterase	31	23	0.574074	89	20	0.816514	0.0013352271143120954	0.03192763658634511
group_12823	ybjP	putative lipoprotein	23	31	0.425926	20	89	0.183486	0.0013352271143120954	0.03192763658634511
group_2126		hypothetical protein	23	31	0.425926	20	89	0.183486	0.0013352271143120954	0.03192763658634511
group_12855		hypothetical protein	33	21	0.611111	37	72	0.33945	0.0013401732111317372	0.032013438499344446
group_1549		hypothetical protein	40	14	0.740741	51	58	0.46789	0.001344995926118598	0.032096122419127716
group_10431		hypothetical protein	3	51	0.0555556	29	80	0.266055	0.0013520056482036547	0.03211553088296358
group_5395		hypothetical protein	3	51	0.0555556	29	80	0.266055	0.0013520056482036547	0.03211553088296358
group_5038		hypothetical protein	24	30	0.444444	21	88	0.192661	0.0013553443283093169	0.03211553088296358
group_15046		hypothetical protein	3	51	0.0555556	29	80	0.266055	0.0013520056482036547	0.03211553088296358
group_6046		hypothetical protein	3	51	0.0555556	29	80	0.266055	0.0013520056482036547	0.03211553088296358
hypBA1		Non-reducing end beta-L-arabinofuranosidase	24	30	0.444444	21	88	0.192661	0.0013553443283093169	0.03211553088296358
group_14989	rhaR_2	HTH-type transcriptional activator RhaR	24	30	0.444444	21	88	0.192661	0.0013553443283093169	0.03211553088296358
group_15576		hypothetical protein	45	9	0.833333	63	46	0.577982	0.0013966471240331245	0.032759277990444806
lpxM_2		myristoyl-acyl carrier protein (ACP)-dependent acyltransferase	45	9	0.833333	63	46	0.577982	0.0013966471240331245	0.032759277990444806
mshA_2		D-inositol-3-phosphate glycosyltransferase	45	9	0.833333	63	46	0.577982	0.0013966471240331245	0.032759277990444806
group_12763		hypothetical protein	45	9	0.833333	63	46	0.577982	0.0013966471240331245	0.032759277990444806
group_12764		hypothetical protein	45	9	0.833333	63	46	0.577982	0.0013966471240331245	0.032759277990444806
group_12770		hypothetical protein	45	9	0.833333	63	46	0.577982	0.0013966471240331245	0.032759277990444806
group_10817		hypothetical protein	45	9	0.833333	63	46	0.577982	0.0013966471240331245	0.032759277990444806
group_12767		hypothetical protein	45	9	0.833333	63	46	0.577982	0.0013966471240331245	0.032759277990444806
fliI_2		flagellum-specific ATP synthase FliI	45	9	0.833333	63	46	0.577982	0.0013966471240331245	0.032759277990444806
group_2640	flhB_1	flagellar biosynthesis protein FlhB	2	52	0.037037	25	84	0.229358	0.0013996132194157547	0.032759277990444806
ydaW		hypothetical protein	34	20	0.62963	39	70	0.357798	0.0014047431839648685	0.032759277990444806
group_14681		hypothetical protein	2	52	0.037037	25	84	0.229358	0.0013996132194157547	0.032759277990444806
group_3450		hypothetical protein	20	34	0.37037	70	39	0.642202	0.0014047431839648685	0.032759277990444806
group_10048		hypothetical protein	34	20	0.62963	39	70	0.357798	0.0014047431839648685	0.032759277990444806
group_6938	yeiI	putative kinase	34	20	0.62963	39	70	0.357798	0.0014047431839648685	0.032759277990444806
group_2410		hypothetical protein	39	15	0.722222	49	60	0.449541	0.0014086050738531765	0.032816879274937094
group_11289		hypothetical protein	0	54	0	16	93	0.146789	0.0014652013838387414	0.03406809963191914
group_6254		hypothetical protein	0	54	0	16	93	0.146789	0.0014652013838387414	0.03406809963191914
dnaT_2		Primosomal protein 1	36	18	0.666667	43	66	0.394495	0.0014723264648845917	0.03418630655380133
group_12856		hypothetical protein	37	17	0.685185	45	64	0.412844	0.0014731851999262905	0.03418630655380133
group_3094		hypothetical protein	28	26	0.518519	28	81	0.256881	0.001484209823272361	0.03434074092570408
group_2214		hypothetical protein	28	26	0.518519	28	81	0.256881	0.001484209823272361	0.03434074092570408
group_2434	clpV1	Protein ClpV1	21	33	0.388889	17	92	0.155963	0.0014947744758663558	0.03444994899071463
mdtM		multidrug efflux transporter MdtM	33	21	0.611111	92	17	0.844037	0.0014947744758663558	0.03444994899071463
group_10524	yidA	sugar phosphatase	21	33	0.388889	17	92	0.155963	0.0014947744758663558	0.03444994899071463
flhB_2		flagellar biosynthesis protein FlhB	45	9	0.833333	64	45	0.587156	0.001520231442577332	0.034663923328477515
flhA_3		flagellar biosynthesis protein FlhA	45	9	0.833333	64	45	0.587156	0.001520231442577332	0.034663923328477515
yscJ		Yop proteins translocation lipoprotein J	45	9	0.833333	64	45	0.587156	0.001520231442577332	0.034663923328477515
group_5513		hypothetical protein	45	9	0.833333	64	45	0.587156	0.001520231442577332	0.034663923328477515
group_15284		hypothetical protein	45	9	0.833333	64	45	0.587156	0.001520231442577332	0.034663923328477515
group_9212		hypothetical protein	45	9	0.833333	64	45	0.587156	0.001520231442577332	0.034663923328477515
cesT		Tir chaperone	45	9	0.833333	64	45	0.587156	0.001520231442577332	0.034663923328477515
group_7003		hypothetical protein	45	9	0.833333	64	45	0.587156	0.001520231442577332	0.034663923328477515
group_10815		hypothetical protein	45	9	0.833333	64	45	0.587156	0.001520231442577332	0.034663923328477515
group_10819		hypothetical protein	45	9	0.833333	64	45	0.587156	0.001520231442577332	0.034663923328477515
sicA		hypothetical protein	45	9	0.833333	64	45	0.587156	0.001520231442577332	0.034663923328477515
ureE		Urease accessory protein UreE	39	15	0.722222	50	59	0.458716	0.0015588010259787969	0.03544055138814088
eptA_2		putative metal-dependent hydrolase	39	15	0.722222	50	59	0.458716	0.0015588010259787969	0.03544055138814088
group_10794		hypothetical protein	39	15	0.722222	50	59	0.458716	0.0015588010259787969	0.03544055138814088
group_9929		hypothetical protein	19	35	0.351852	14	95	0.12844	0.0015819125564319062	0.03586226186826447
group_8104		hypothetical protein	19	35	0.351852	14	95	0.12844	0.0015819125564319062	0.03586226186826447
group_3630		hypothetical protein	35	19	0.648148	95	14	0.87156	0.0015819125564319062	0.03586226186826447
group_10906		hypothetical protein	44	10	0.814815	61	48	0.559633	0.0016255042825351102	0.036683918892948406
fliP_2		flagellar biosynthesis protein FliP	44	10	0.814815	61	48	0.559633	0.0016255042825351102	0.036683918892948406
group_6974		hypothetical protein	38	16	0.703704	48	61	0.440367	0.0016259360920868257	0.036683918892948406
glxR		tartronate semialdehyde reductase 2	38	16	0.703704	48	61	0.440367	0.0016259360920868257	0.036683918892948406
symE		toxin-like protein of the SOS response	38	16	0.703704	48	61	0.440367	0.0016259360920868257	0.036683918892948406
group_1822		hypothetical protein	12	42	0.222222	5	104	0.0458716	0.0016598855717581717	0.037414074689619894
group_4216		hypothetical protein	24	30	0.444444	22	87	0.201835	0.0016678635590313372	0.037522155659620075
group_3353		hypothetical protein	24	30	0.444444	22	87	0.201835	0.0016678635590313372	0.037522155659620075
group_10657		hypothetical protein	29	25	0.537037	30	79	0.275229	0.0016928038288937354	0.038046936009368544
yadL		hypothetical protein	29	25	0.537037	86	23	0.788991	0.0016987322178884422	0.03814381857252934
group_6931	dkgA_1	methylglyoxal reductase [multifunctional]	49	5	0.907407	75	34	0.688073	0.001713803967226904	0.038372607915772766
group_1035		hypothetical protein	15	39	0.277778	9	100	0.0825688	0.0017802498278420818	0.03970950822235834
group_12859		hypothetical protein	15	39	0.277778	9	100	0.0825688	0.0017802498278420818	0.03970950822235834
group_10840		hypothetical protein	15	39	0.277778	9	100	0.0825688	0.0017802498278420818	0.03970950822235834
group_5248		IS3 family transposase ISEc31	15	39	0.277778	9	100	0.0825688	0.0017802498278420818	0.03970950822235834
group_12881		hypothetical protein	43	11	0.796296	59	50	0.541284	0.0018469914322165274	0.04100425329319121
group_12842		hypothetical protein	43	11	0.796296	59	50	0.541284	0.0018469914322165274	0.04100425329319121
pgaA		partially N-deacetylated poly-beta-1,6-N-acetyl-D-glucosamine outer membrane porin	11	43	0.203704	50	59	0.458716	0.0018469914322165274	0.04100425329319121
xapR		XapR transcriptional activator	24	30	0.444444	77	32	0.706422	0.00189029498241285	0.04184740356840166
xapB		xanthosine:H+ symporter XapB	24	30	0.444444	77	32	0.706422	0.00189029498241285	0.04184740356840166
group_10676		hypothetical protein	24	30	0.444444	77	32	0.706422	0.00189029498241285	0.04184740356840166
group_8278		hypothetical protein	7	47	0.12963	1	108	0.00917431	0.001959923149635654	0.04330750524738501
rtcB		RNA ligase	22	32	0.407407	19	90	0.174312	0.001978562654218324	0.04363757876380302
group_4503	rtcA	RNA 3'-terminal phosphate cyclase	22	32	0.407407	19	90	0.174312	0.001978562654218324	0.04363757876380302
group_6632	wza	lipoprotein required for capsular polysaccharide translocation through the outer membrane	29	25	0.537037	31	78	0.284404	0.002005590791367257	0.04410990120155393
group_3488		hypothetical protein	29	25	0.537037	31	78	0.284404	0.002005590791367257	0.04410990120155393
group_6982		hypothetical protein	29	25	0.537037	31	78	0.284404	0.002005590791367257	0.04410990120155393
group_15594		hypothetical protein	25	29	0.462963	24	85	0.220183	0.002018119434639334	0.04422044787220408
group_1940		hypothetical protein	25	29	0.462963	24	85	0.220183	0.002018119434639334	0.04422044787220408
yadM		putative fimbrial-like adhesin protein	29	25	0.537037	85	24	0.779817	0.0020181194346393346	0.04422044787220408
ydaT_3		hypothetical protein	4	50	0.0740741	31	78	0.284404	0.0020473791424862296	0.04477834697810559
fucP_1		fucose:H+ symporter	4	50	0.0740741	31	78	0.284404	0.0020473791424862296	0.04477834697810559
hha_1		haemolysin expression modulating protein	26	28	0.481481	25	84	0.229358	0.0020583123657178562	0.04497574666036135
group_15505		hypothetical protein	31	23	0.574074	34	75	0.311927	0.0020709224610583154	0.04510360710023322
group_15081		hypothetical protein	31	23	0.574074	34	75	0.311927	0.0020709224610583154	0.04510360710023322
group_14565		hypothetical protein	23	31	0.425926	75	34	0.688073	0.0020709224610583154	0.04510360710023322
group_6948		hypothetical protein	13	41	0.240741	7	102	0.0642202	0.0020737290620796885	0.04510360710023322
group_10335		hypothetical protein	13	41	0.240741	7	102	0.0642202	0.0020737290620796885	0.04510360710023322
xerC_3		Tyrosine recombinase XerC	17	37	0.314815	12	97	0.110092	0.002100497096757279	0.04564370511543444
group_5201	lsrK	autoinducer-2 kinase	19	35	0.351852	15	94	0.137615	0.0021796044028072744	0.04731909116481318
group_650		hypothetical protein	1	53	0.0185185	20	89	0.183486	0.0022420929159866934	0.04813554307709881
group_11920		hypothetical protein	1	53	0.0185185	20	89	0.183486	0.0022420929159866934	0.04813554307709881
group_8485	relA	GDP pyrophosphokinase / GTP pyrophosphokinase	1	53	0.0185185	20	89	0.183486	0.0022420929159866934	0.04813554307709881
aroC		chorismate synthase	48	6	0.888889	72	37	0.66055	0.0022273500918234294	0.04813554307709881
group_12875		hypothetical protein	20	34	0.37037	16	93	0.146789	0.0022621275704892683	0.04813554307709881
group_12730		hypothetical protein	20	34	0.37037	16	93	0.146789	0.0022621275704892683	0.04813554307709881
ubiX_1		3-octaprenyl-4-hydroxybenzoate decarboxylase together with UbiG	53	1	0.981481	89	20	0.816514	0.0022420929159866934	0.04813554307709881
gspI		putative protein secretion protein for export	1	53	0.0185185	20	89	0.183486	0.0022420929159866934	0.04813554307709881
hosA		Transcriptional regulator HosA	53	1	0.981481	89	20	0.816514	0.0022420929159866934	0.04813554307709881
group_8808		hypothetical protein	34	20	0.62963	93	16	0.853211	0.002262127570489268	0.04813554307709881
bglG		BglG transcriptional antiterminator (monomer)	34	20	0.62963	93	16	0.853211	0.002262127570489268	0.04813554307709881
group_12814		hypothetical protein	20	34	0.37037	16	93	0.146789	0.0022621275704892683	0.04813554307709881
group_10854		hypothetical protein	20	34	0.37037	16	93	0.146789	0.0022621275704892683	0.04813554307709881
group_15489		hypothetical protein	20	34	0.37037	16	93	0.146789	0.0022621275704892683	0.04813554307709881
uidA_2		beta-D-glucuronidase	20	34	0.37037	16	93	0.146789	0.0022621275704892683	0.04813554307709881
psiB		Protein PsiB	20	34	0.37037	16	93	0.146789	0.0022621275704892683	0.04813554307709881
paaY		putative hexapeptide repeat acetyltransferase	34	20	0.62963	93	16	0.853211	0.002262127570489268	0.04813554307709881
group_10364	yagU	inner membrane protein that contributes to acid resistance	20	34	0.37037	16	93	0.146789	0.0022621275704892683	0.04813554307709881
group_15222		hypothetical protein	20	34	0.37037	16	93	0.146789	0.0022621275704892683	0.04813554307709881
abgA_2		p-aminobenzoyl-glutamate hydrolase subunit A	20	34	0.37037	16	93	0.146789	0.0022621275704892683	0.04813554307709881
kgtP_2		alpha-ketoglutarate:H+ symporter	20	34	0.37037	16	93	0.146789	0.0022621275704892683	0.04813554307709881
